# Supplementary material for: The effect of Torreya grandis inter-cropping with Polygonatum sibiricum on soil microbial community
Source: Front Microbiol. 2024 Dec 4;15:1487619. doi: 10.3389/fmicb.2024.1487619 (PMC11652488; doi:10.3389/fmicb.2024.1487619)
Supplement: Supplementary file 3 [file Table_3.xlsx]

## Sheet: 差异检验结果表 (1)
Table S3. The relative abundance of bacterial groups (%) in each of the seven treated groups (genus level)
Genus	IB-mean(%)	IB-sd(%)	PB-mean(%)	PB-sd(%)	TB-mean(%)	TB-sd(%)	IPR-mean(%)	IPR-sd(%)	PR-mean(%)	PR-sd(%)	ITR-mean(%)	ITR-sd(%)	TR-mean(%)	TR-sd(%)	P_value	P_adjust
Bacillus	3.165	0.4152	3.69	1.238	6.819	3.931	1.099	0.2407	5.467	0.323	1.509	0.719	22.93	12.32	0.007967	0.07269
unclassified_f__Micrococcaceae	5.934	0.915	2.393	0.6993	4.641	3.002	6.083	1.56	2.355	1.205	15.15	6.33	0.7651	0.4134	0.009789	0.07269
Burkholderia-Caballeronia-Paraburkholderia	0.05379	0.01764	5.528	2.233	0.4924	0.3229	0.7373	0.08536	4.073	1.764	0.5455	0.04356	23.97	10.68	0.005329	0.07269
Streptomyces	4.335	0.653	3.409	0.2311	3.031	1.26	1.65	0.1087	2.035	0.3378	2.002	0.3518	7.45	1.796	0.008534	0.07269
norank_f__norank_o__Vicinamibacterales	3.996	0.09722	2.936	0.2905	4.536	1.832	3.738	0.1788	3.162	0.9243	2.382	0.06867	0.9841	0.7321	0.02084	0.07556
Nocardioides	4.334	0.4096	2.498	0.8431	4.85	1.121	1.781	0.28	1.954	0.3635	0.9328	0.3589	1.069	0.9189	0.01348	0.07269
norank_f__Xanthobacteraceae	2.736	0.1813	3.031	0.5297	1.657	0.5476	3.062	0.4006	1.984	0.2768	2.314	0.3302	0.8043	0.3888	0.01077	0.07269
Bradyrhizobium	1.325	0.1066	3.29	0.5655	0.8113	0.1307	2.354	0.08628	2.761	0.2139	2.634	0.2304	1.987	0.8426	0.0126	0.07269
norank_f__67-14	2.567	0.1389	1.812	0.2668	2.836	0.7479	1.407	0.2315	3.771	2.07	0.7733	0.08167	1.369	0.6678	0.02084	0.07556
norank_f__norank_o__Gaiellales	0.5246	0.04901	2.229	0.3075	0.1981	0.07145	2.816	0.2279	2.559	0.1418	2.959	0.03993	0.6126	0.3327	0.005182	0.07269
norank_f__norank_o__IMCC26256	1.357	0.09221	2.462	0.1679	1.017	0.3333	2.148	0.1668	2.081	0.4377	1.785	0.08978	0.7221	0.4026	0.00675	0.07269
norank_f__Vicinamibacteraceae	2.905	0.2786	0.567	0.1495	3.334	1.406	1.297	0.1461	1.571	0.9723	0.6835	0.1317	0.4791	0.4459	0.01169	0.07269
norank_f__Gemmatimonadaceae	3.25	0.2196	0.4607	0.03609	2.181	0.6645	1.578	0.07432	0.9847	0.1017	1.893	0.3531	0.3177	0.2248	0.00604	0.07269
norank_f__norank_o__norank_c__AD3	2.421	0.1811	0.455	0.1207	0.081	0.09371	2.803	0.3154	0.4449	0.578	4.315	0.6272	0.1342	0.05428	0.006385	0.07269
norank_f__norank_o__Acidobacteriales	0.4974	0.04085	1.766	0.4879	0.02721	0.0029	2.805	0.07833	0.9581	0.8272	4.033	0.1771	0.4987	0.2845	0.005875	0.07269
Paenarthrobacter	1.089	0.03938	0.6265	0.2512	1.046	0.7525	1.863	0.4382	3.733	1.798	0.4727	0.316	0.3221	0.2599	0.01366	0.07269
Acidibacter	1.077	0.1699	1.222	0.2385	1.196	0.5383	1.206	0.05013	0.9284	0.247	1.454	0.4183	1.597	0.8207	0.5838	0.622
Pseudomonas	0.02152	0.009743	0.01266	0.02192	3.931	5.606	0.01772	0.02441	0.04367	0.043	0.001899	0.003288	4.508	3.422	0.02084	0.07556
norank_f__norank_o__norank_c__KD4-96	1.621	0.03667	1.147	0.1098	1.278	0.2345	1.118	0.1297	2.069	0.983	0.6556	0.0274	0.4392	0.2437	0.01156	0.07269
norank_f__SC-I-84	1.152	0.03014	1.265	0.1027	1.218	0.405	1.48	0.1707	1.836	0.6735	1.014	0.03055	0.2468	0.2762	0.02578	0.08549
Gaiella	0.8948	0.09036	0.4411	0.1383	1.435	0.4118	1.472	0.2212	2.692	1.83	0.7531	0.1277	0.3272	0.1922	0.007283	0.07269
Pseudolabrys	0.7025	0.04292	1.833	0.4219	0.493	0.1102	1.612	0.06112	1.112	0.1548	1.076	0.1544	0.3898	0.1649	0.004765	0.07269
norank_f__norank_o__Subgroup_2	0.5449	0.03137	1.049	0.1225	0.02405	0.01581	1.132	0.06777	0.4879	0.657	3.386	0.6507	0.5259	0.2567	0.01639	0.07464
unclassified_k__norank_d__Bacteria	1.469	0.04778	0.8138	0.05902	1.487	0.6851	1.009	0.05317	0.5626	0.09304	1.271	0.1602	0.3645	0.1699	0.008077	0.07269
Pseudarthrobacter	1.475	0.2287	0.1228	0.01264	0.3993	0.2923	2.118	0.2804	0.9505	0.5024	0.8645	0.2696	0.1297	0.1059	0.007912	0.07269
Ellin6067	0.7708	0.08879	1.129	0.1597	0.8297	0.1778	1.159	0.1048	0.8645	0.112	0.9904	0.1348	0.25	0.1929	0.01834	0.07477
Candidatus_Solibacter	0.4189	0.03528	0.8733	0.1905	0.1987	0.01712	1.302	0.03732	0.86	0.2528	1.189	0.3468	0.4012	0.2527	0.008418	0.07269
RB41	1.933	0.2419	0.2557	0.02633	1.029	0.2785	0.5031	0.06419	0.6404	0.2279	0.6215	0.3132	0.243	0.198	0.01138	0.07269
norank_f__norank_o__Elsterales	0.6797	0.06947	0.9297	0.2234	0.2721	0.1361	0.9961	0.1185	0.5525	0.2641	1.241	0.1995	0.3012	0.1851	0.0102	0.07269
Acidothermus	0.4145	0.06389	1.244	0.1952	0.02468	0.006845	0.7632	0.07601	0.4164	0.3663	1.341	0.6923	0.7379	0.4772	0.01963	0.07525
Allorhizobium-Neorhizobium-Pararhizobium-Rhizobium	0.1544	0.022	0.4949	0.06171	1.091	0.8284	0.2392	0.04164	0.5506	0.07121	0.1639	0.05993	2.176	0.7733	0.005442	0.07269
MND1	1.34	0.1191	0.262	0.06916	1.002	0.6941	0.7999	0.07879	0.3746	0.146	0.7999	0.1579	0.2329	0.136	0.01366	0.07269
Dongia	1.307	0.09778	0.3689	0.1359	1.333	0.6565	0.3778	0.05383	0.6778	0.4253	0.3582	0.07557	0.2905	0.1706	0.03689	0.1041
Conexibacter	0.3069	0.01902	1.343	0.2045	0.2626	0.04372	0.7885	0.09147	0.743	0.2135	0.7664	0.2438	0.412	0.2903	0.01898	0.07477
Mycobacterium	0.3114	0.03516	1.289	0.04112	0.1399	0.0304	0.6525	0.05504	0.6259	0.1927	0.4386	0.1424	0.898	0.5262	0.01107	0.07269
norank_f__norank_o__norank_c__TK10	0.8214	0.06289	0.5835	0.04578	0.4291	0.1082	0.8626	0.07084	0.7961	0.06556	0.6468	0.1633	0.162	0.09409	0.009656	0.07269
HSB_OF53-F07	0.4322	0.02134	0.3784	0.1805	0.02848	0.02	1.179	0.1852	0.3392	0.3572	1.799	0.4837	0.1152	0.1263	0.007644	0.07269
Haliangium	0.6101	0.05155	0.7632	0.03194	0.5139	0.2223	0.7626	0.05899	0.5866	0.1351	0.4417	0.1002	0.3601	0.16	0.02282	0.0795
Pedomicrobium	1.533	0.03911	0.2348	0.08722	1.427	0.6248	0.2082	0.01112	0.2373	0.1349	0.2044	0.04706	0.15	0.08715	0.03903	0.1082
unclassified_f__Xanthobacteraceae	0.586	0.1987	0.9316	0.2197	0.4234	0.1176	0.431	0.1282	0.7297	0.0266	0.4683	0.1457	0.2804	0.04011	0.01952	0.07513
Marmoricola	0.5791	0.05793	0.6563	0.1158	0.5461	0.2093	0.486	0.09723	0.7531	0.118	0.2297	0.08947	0.2285	0.085	0.01553	0.07269
Rhodococcus	0.8278	0.1365	0.1107	0.06194	1.673	0.6545	0.1576	0.0522	0.09872	0.02947	0.2386	0.07888	0.219	0.04502	0.008955	0.07269
unclassified_f__Micromonosporaceae	0.4348	0.08269	0.6632	0.2043	0.3171	0.1548	0.6626	0.1359	0.6335	0.04581	0.3822	0.07195	0.2126	0.07025	0.01169	0.07269
norank_f__norank_o__norank_c__Alphaproteobacteria	0.7183	0.02844	0.417	0.08474	0.4145	0.1477	0.5075	0.05926	0.3436	0.05603	0.6291	0.05981	0.2493	0.1348	0.01542	0.07269
norank_f__Roseiflexaceae	0.2012	0.01811	0.5734	0.09952	0.1323	0.06992	0.8189	0.113	1.057	0.2917	0.2614	0.03938	0.1595	0.07086	0.006297	0.07269
unclassified_c__Alphaproteobacteria	0.4575	0.0419	0.6449	0.1243	0.2867	0.135	0.5556	0.09294	0.4183	0.06689	0.5259	0.07333	0.2506	0.08214	0.01452	0.07269
Rhodoplanes	0.8297	0.08758	0.3689	0.0909	0.567	0.1913	0.3759	0.0174	0.4082	0.03516	0.2943	0.02009	0.2209	0.1074	0.01462	0.07269
Amycolatopsis	0.06012	0.0108	1.83	0.7435	0.01772	0.001096	0.2645	0.02117	0.6607	0.4481	0.07721	0.03609	0.1544	0.05317	0.004809	0.07269
unclassified_c__Actinobacteria	0.3284	0.08142	0.7202	0.09689	0.1911	0.0712	0.5297	0.08899	0.4012	0.06082	0.5474	0.2487	0.3348	0.205	0.03509	0.1003
unclassified_f__Comamonadaceae	0.3746	0.02471	0.8151	0.09931	0.4506	0.1469	0.4987	0.06258	0.5829	0.1132	0.1873	0.02048	0.1272	0.1082	0.007233	0.07269
Microbacterium	0.3114	0.06588	0.6018	0.3282	0.5056	0.1305	0.4632	0.1049	0.7816	0.09018	0.1677	0.07509	0.1981	0.09402	0.01592	0.07351
Phenylobacterium	0.3038	0.05904	1.064	0.081	0.3272	0.04289	0.3512	0.05346	0.5696	0.1647	0.1924	0.02404	0.1753	0.1063	0.006611	0.07269
Gemmatimonas	0.4259	0.01144	0.4911	0.04502	0.3582	0.1606	0.5904	0.02238	0.6601	0.1117	0.3474	0.07414	0.09493	0.08756	0.0102	0.07269
norank_f__JG30-KF-CM45	0.4392	0.02766	0.2164	0.06715	0.7714	0.2957	0.4392	0.06056	0.6284	0.1514	0.2683	0.0875	0.1297	0.1237	0.006848	0.07269
Reyranella	0.4664	0.0116	0.4487	0.06456	0.386	0.1925	0.4778	0.03574	0.4677	0.1662	0.3917	0.07145	0.2449	0.1152	0.2543	0.4238
Ramlibacter	0.4626	0.07038	0.4341	0.1618	0.8778	0.1768	0.4265	0.02633	0.2683	0.1185	0.2272	0.05056	0.1614	0.199	0.01725	0.07477
Bryobacter	0.3171	0.03516	0.3784	0.05993	0.3544	0.09243	0.5689	0.1074	0.4196	0.02923	0.4006	0.1611	0.1905	0.1323	0.05336	0.1299
norank_f__Solirubrobacteraceae	0.2063	0.03213	0.5544	0.1467	0.02405	0.02585	0.4955	0.1384	0.3519	0.2013	0.5898	0.1503	0.3867	0.06556	0.01861	0.07477
norank_f__Ilumatobacteraceae	0.4158	0.0296	0.4632	0.08164	0.6366	0.2211	0.3702	0.02848	0.4569	0.1536	0.143	0.02507	0.08354	0.05532	0.01485	0.07269
norank_f__norank_o__norank_c__Subgroup_5	0.3987	0.03987	0.393	0.01709	0.3987	0.2349	0.5442	0.08517	0.4069	0.2065	0.3291	0.08237	0.07404	0.03696	0.08432	0.1801
Solirubrobacter	0.5348	0.04454	0.2228	0.09367	0.767	0.1045	0.1955	0.04844	0.5215	0.1722	0.1139	0.005023	0.188	0.1227	0.009992	0.07269
norank_f__JG30-KF-AS9	0.4538	0.04639	0.1892	0.05401	0.0462	0.01347	0.5189	0.05865	0.269	0.03075	0.9164	0.416	0.05253	0.05276	0.004336	0.07269
norank_f__norank_o__Subgroup_7	0.5873	0.05201	0.481	0.149	0.05379	0.02091	0.5442	0.08849	0.3247	0.2139	0.3379	0.06822	0.09176	0.03649	0.01439	0.07269
Iamia	0.6151	0.03485	0.2031	0.05885	1.024	0.303	0.1285	0.03584	0.1842	0.1442	0.09746	0.05424	0.07404	0.08003	0.02005	0.07556
Rhizobacter	0.1519	0.02797	0.8467	0.1329	0.1974	0.09656	0.3892	0.03359	0.4784	0.01057	0.1133	0.02083	0.1323	0.04095	0.01017	0.07269
norank_f__TRA3-20	0.5904	0.07707	0.1443	0.04604	0.6828	0.3334	0.2069	0.05922	0.2234	0.09726	0.1633	0.01687	0.08733	0.09225	0.02997	0.09243
Arthrobacter	0.112	0.07296	0.2721	0.09794	0.6765	0.7172	0.3936	0.2534	0.05885	0.03294	0.2785	0.09497	0.3019	0.3901	0.2437	0.4095
norank_f__norank_o__norank_c__norank_p__Latescibacterota	0.3848	0.05155	0.5088	0.109	0.1297	0.03201	0.4196	0.01927	0.2126	0.05062	0.3493	0.09399	0.07151	0.042	0.008749	0.07269
unclassified_c__Acidimicrobiia	0.3455	0.03622	0.4019	0.06638	0.1993	0.1246	0.2709	0.04213	0.281	0.09441	0.455	0.1037	0.1183	0.1166	0.02271	0.07941
Rhodanobacter	0.1848	0.01764	0.2993	0.07562	0.04367	0.04701	0.5012	0.07714	0.6544	0.03892	0.2392	0.06742	0.1481	0.1043	0.006943	0.07269
unclassified_f__Gemmatimonadaceae	0.3683	0.1026	0.1842	0.03622	0.6404	0.2605	0.2924	0.009493	0.2728	0.022	0.2272	0.01976	0.07531	0.05709	0.005634	0.07269
Nitrospira	0.5683	0.02507	0.1253	0.02483	0.4234	0.08399	0.2449	0.003288	0.1095	0.03751	0.4987	0.1492	0.07151	0.04995	0.00658	0.07269
Steroidobacter	0.5563	0.09628	0.006328	0.006667	0.5025	0.2677	0.1487	0.04454	0.3341	0.3064	0.2614	0.0285	0.2183	0.1387	0.03183	0.09518
unclassified_o__Gaiellales	0.1234	0.03637	0.3	0.05516	0.05253	0.007188	0.5651	0.01206	0.436	0.1228	0.4873	0.06462	0.03481	0.0203	0.005888	0.07269
norank_f__norank_o__Rokubacteriales	0.2772	0.05995	0.1677	0.03614	0.08417	0.03246	0.7607	0.09904	0.2202	0.08164	0.4025	0.138	0.01835	0.01723	0.005329	0.07269
norank_f__Micropepsaceae	0.03987	0.01507	0.2949	0.09533	0.01202	0.01235	0.4	0.03424	0.2177	0.07666	0.5848	0.02302	0.3544	0.2321	0.01034	0.07269
Paenibacillus	0.3	0.08527	0.05696	0.02835	0.6082	0.4281	0.06961	0.03897	0.06392	0.01546	0.1494	0.06589	0.648	0.31	0.01349	0.07269
Nakamurella	0.1025	0.01811	0.6658	0.08184	0.1987	0.08224	0.3221	0.04988	0.4557	0.1184	0.07025	0.04465	0.07214	0.03055	0.005518	0.07269
norank_f__Chitinophagaceae	0.243	0.02554	0.3689	0.08611	0.3031	0.09685	0.3354	0.03345	0.3392	0.08442	0.1797	0.03502	0.1013	0.128	0.03257	0.09626
Hyphomicrobium	0.5442	0.02184	0.1323	0.04213	0.4575	0.1808	0.1842	0.02867	0.2114	0.07315	0.1531	0.0203	0.1829	0.05582	0.03027	0.09274
Mesorhizobium	0.2487	0.01369	0.2873	0.0493	0.2367	0.02265	0.281	0.02797	0.4196	0.1057	0.2202	0.03792	0.1373	0.06561	0.02319	0.08023
Microvirga	0.3936	0.05935	0.15	0.05108	0.6265	0.1943	0.2171	0.03902	0.1955	0.03194	0.1158	0.03516	0.1152	0.05221	0.01071	0.07269
norank_f__Sandaracinaceae	0.3392	0.007904	0.1671	0.07623	0.655	0.3385	0.1854	0.04956	0.1158	0.0316	0.1544	0.03803	0.1677	0.08926	0.02891	0.09084
unclassified_o__Burkholderiales	0.2095	0.02117	0.5512	0.1025	0.1088	0.01994	0.3784	0.1102	0.2474	0.06665	0.1993	0.06675	0.04873	0.05504	0.008133	0.07269
Acidicaldus	0.06455	0.02302	0.4386	0.1137	0.07214	0.03327	0.4145	0.04923	0.2829	0.0996	0.2759	0.03016	0.1437	0.07105	0.007809	0.07269
norank_f__norank_o__Microtrichales	0.2747	0.0377	0.3803	0.01994	0.393	0.09384	0.1937	0.02302	0.2778	0.08767	0.06708	0.02389	0.06392	0.04356	0.008779	0.07269
norank_f__norank_o__Chloroplast	0.04936	0.005023	0.6556	0.3357	0.06708	0.02404	0.1607	0.01333	0.3386	0.1109	0.07847	0.02281	0.2525	0.02371	0.00596	0.07269
unclassified_o__Microtrichales	0.3038	0.06916	0.6645	0.02371	0.1291	0.05968	0.1974	0.01927	0.1797	0.09467	0.1006	0.0643	0.02468	0.006577	0.00933	0.07269
Variovorax	0.2063	0.08015	0.5056	0.169	0.1918	0.03125	0.162	0.02091	0.293	0.0453	0.1247	0.03201	0.1095	0.05317	0.01766	0.07477
unclassified_f__Intrasporangiaceae	0.1025	0.01554	0.4031	0.04368	0.1772	0.102	0.3373	0.006667	0.4038	0.1167	0.0886	0.021	0.07594	0.06001	0.01354	0.07269
Sinomonas	0.4177	0.07479	0.04999	0.01754	0.09113	0.1233	0.3196	0.07475	0.05506	0.05034	0.4493	0.2387	0.1804	0.2582	0.06251	0.1467
unclassified_f__Methyloligellaceae	0.2405	0.01702	0.2272	0.05131	0.138	0.03523	0.3493	0.063	0.219	0.09386	0.3329	0.07975	0.04936	0.04604	0.01312	0.07269
unclassified_o__Vicinamibacterales	0.3841	0.03732	0.2367	0.06478	0.417	0.204	0.1721	0.0723	0.2209	0.127	0.05696	0.0231	0.05253	0.03836	0.01234	0.07269
Subgroup_10	0.1576	0.02867	0.5563	0.2194	0.1766	0.1011	0.2272	0.01096	0.1823	0.1169	0.1152	0.04126	0.07594	0.03696	0.04896	0.1239
Actinoplanes	0.08986	0.01523	0.3879	0.06578	0.1911	0.07466	0.205	0.04724	0.4082	0.06155	0.03354	0.05809	0.174	0.1388	0.0107	0.07269
Novosphingobium	0.119	0.01637	0.3981	0.1847	0.4082	0.2191	0.1456	0.03235	0.1569	0.113	0.07341	0.02701	0.15	0.05895	0.02694	0.08743
unclassified_f__Caulobacteraceae	0.05253	0.01112	0.4088	0.07947	0.05569	0.04213	0.1266	0.02265	0.2202	0.1493	0.2398	0.08678	0.2968	0.09334	0.0124	0.07269
unclassified_o__Solirubrobacterales	0.3379	0.01687	0.1658	0.0718	0.3854	0.2112	0.1139	0.05849	0.2962	0.05292	0.0386	0.03533	0.05569	0.05214	0.01077	0.07269
norank_f__norank_o__norank_c__Acidimicrobiia	0.1899	0.01507	0.1804	0.006845	0.2006	0.08647	0.1234	0.03877	0.112	0.03294	0.3373	0.1453	0.2247	0.09398	0.06844	0.1558
Microlunatus	0.0924	0.0145	0.2487	0.05105	0.2088	0.149	0.2905	0.04568	0.3993	0.1168	0.05822	0.02592	0.05379	0.04204	0.02591	0.08549
Pseudonocardia	0.06771	0.0298	0.3873	0.003288	0.09176	0.05957	0.1702	0.03712	0.4227	0.07961	0.06265	0.03637	0.1057	0.01939	0.01196	0.07269
norank_f__norank_o__KF-JG30-C25	0.1266	0.03482	0.01772	0.006667	0.005696	0.006845	0.04999	0.02134	0.01013	0.009556	0.9809	0.2916	0.1139	0.1186	0.006653	0.07269
norank_f__Steroidobacteraceae	0.2449	0.02512	0.1563	0.06035	0.3	0.1103	0.15	0.01483	0.2797	0.1214	0.09619	0.04165	0.06835	0.05473	0.01677	0.07477
IS-44	0.4373	0.04213	0.06708	0.01425	0.4613	0.4719	0.1101	0.001899	0.02721	0.009365	0.1145	0.03712	0.07341	0.04011	0.009857	0.07269
CL500-29_marine_group	0.07341	0.02478	0.5607	0.03846	0.1107	0.04347	0.2025	0.02184	0.2234	0.04636	0.06392	0.004778	0.0386	0.05543	0.009141	0.07269
Kitasatospora	0.04177	0.003797	0.736	0.4039	0.002531	0.002192	0.08923	0.0281	0.2171	0.09888	0.08923	0.01005	0.08986	0.03334	0.005506	0.07269
Cupriavidus	0.03797	0.01811	0.08923	0.05203	0.0886	0.06649	0.2082	0.01096	0.4626	0.1578	0.1101	0.01433	0.255	0.1591	0.01237	0.07269
Lysobacter	0.2993	0.04011	0.07468	0.02779	0.4949	0.1919	0.07911	0.02844	0.1753	0.03948	0.07974	0.02468	0.04683	0.06838	0.01251	0.07269
unclassified_f__Ktedonobacteraceae	0.1405	0.0384	0.1582	0.07759	0.01076	0.003952	0.2247	0.01438	0.112	0.1275	0.5234	0.1609	0.05253	0.06422	0.02953	0.09135
norank_f__norank_o__CCD24	0.2702	0.04597	0.15	0.043	0.3367	0.243	0.1399	0.01911	0.1506	0.1557	0.08354	0.006577	0.08607	0.02687	0.06868	0.1558
Jatrophihabitans	0.02911	0.01264	0.4702	0.08722	0.001899	0.003288	0.2424	0.03246	0.1899	0.1008	0.205	0.03607	0.06202	0.0319	0.005973	0.07269
unclassified_f__Nocardioidaceae	0.1158	0.01811	0.1607	0.01824	0.1367	0.06947	0.219	0.06289	0.3082	0.03732	0.1361	0.03317	0.1101	0.1008	0.07445	0.1628
unclassified_f__Sphingomonadaceae	0.1987	0.01438	0.1139	0.08299	0.3835	0.1901	0.09619	0.04183	0.2512	0.1056	0.081	0.06053	0.04683	0.009556	0.02027	0.07556
mle1-7	0.03228	0.006845	0.06708	0.003952	0.03228	0.01811	0.355	0.04164	0.5189	0.3096	0.1411	0.06767	0.02088	0.02088	0.006478	0.07269
norank_f__BIrii41	0.1949	0.02881	0.07531	0.02592	0.4088	0.2243	0.1582	0.03235	0.07911	0.05358	0.1177	0.02867	0.1335	0.0723	0.0273	0.08772
Sphingomonas	0.07911	0.01581	0.1386	0.01057	0.09619	0.1035	0.2228	0.05601	0.3917	0.1945	0.1576	0.1647	0.08037	0.02714	0.07249	0.1599
Terrabacter	0.3886	0.007673	0.1063	0.008276	0.1791	0.01438	0.1316	0.01976	0.2304	0.09689	0.09872	0.03811	0.02911	0.01333	0.005556	0.07269
Nitrosospira	0.281	0.04416	0.05569	0.01333	0.1696	0.0693	0.2785	0.03673	0.2436	0.007904	0.112	0.05098	0.01519	0.0187	0.007313	0.07269
Pajaroellobacter	0.1386	0.02483	0.193	0.03051	0.119	0.04272	0.2411	0.02658	0.1671	0.04465	0.1905	0.02265	0.09936	0.04956	0.01721	0.07477
unclassified_f__Chitinophagaceae	0.1709	0.03662	0.2468	0.01245	0.224	0.05525	0.212	0.01581	0.1797	0.07463	0.05316	0.01245	0.05442	0.05155	0.02347	0.08038
unclassified_f__Solirubrobacteraceae	0.05696	0.01622	0.3038	0.0609	0.08164	0.06569	0.1873	0.07038	0.1449	0.06711	0.2595	0.0058	0.06771	0.1026	0.01481	0.07269
norank_f__norank_o__C0119	0.01772	0.0058	0.3379	0.05922	0.006961	0.0029	0.2804	0.03564	0.3791	0.1446	0.0462	0.03075	0.008227	0.008561	0.006478	0.07269
Bauldia	0.2747	0.03184	0.1291	0.03125	0.1278	0.03822	0.1835	0.01581	0.1006	0.02302	0.1664	0.02091	0.0924	0.06171	0.01893	0.07477
unclassified_f__Blastocatellaceae	0.1854	0.0392	0.1519	0.001899	0.2392	0.0777	0.1652	0.03735	0.2063	0.03069	0.09429	0.02374	0.03164	0.03445	0.01246	0.07269
Nordella	0.3696	0.02585	0.07025	0.02512	0.1576	0.07472	0.09556	0.004384	0.1139	0.03792	0.1607	0.01046	0.07721	0.04558	0.01651	0.07477
unclassified_f__Enterobacteriaceae	0	0	0.00443	0.007673	0.6569	1.089	0.04367	0.07399	0.06012	0.05451	0	0	0.2734	0.1401	0.03943	0.1088
Agromyces	0.2481	0.01264	0.06202	0.06425	0.3943	0.1733	0.05696	0.02379	0.1342	0.04091	0.04367	0.03622	0.09493	0.03288	0.01759	0.07477
Leifsonia	0.02848	0.001899	0.4778	0.01046	0.01076	0.0058	0.06898	0.01046	0.3746	0.2346	0.0462	0.008769	0.02405	0.01046	0.004452	0.07269
Chujaibacter	0.0867	0.04331	0	0	0.006328	0.01096	0.01835	0.004778	0.006961	0.01206	0.7499	0.1468	0.1323	0.1581	0.008142	0.07269
Ilumatobacter	0.2595	0.01615	0.1051	0.0693	0.3183	0.0781	0.07278	0.03649	0.1285	0.09402	0.05126	0.02512	0.05569	0.04082	0.03707	0.1043
Roseiarcus	0.01899	0.0174	0.3171	0.06294	0.003797	0.006577	0.162	0.0438	0.05696	0.06388	0.2702	0.05809	0.1443	0.1055	0.008796	0.07269
unclassified_f__Streptomycetaceae	0.002531	0.004384	0.3316	0.1213	0	0	0.1361	0.03268	0.205	0.1265	0.2158	0.05388	0.06518	0.03513	0.008225	0.07269
norank_f__norank_o__S085	0.274	0.03274	0.05063	0.0029	0.3145	0.1925	0.1025	0.02	0.09429	0.03732	0.05759	0.0203	0.03481	0.02478	0.007828	0.07269
Luedemannella	0.1658	0.02766	0.1468	0.04502	0.2202	0.1266	0.1051	0.01425	0.09176	0.05703	0.1196	0.003797	0.06202	0.01425	0.05582	0.1345
Occallatibacter	0.01709	0.003288	0.293	0.07492	0	0	0.1797	0.004778	0.08543	0.06413	0.169	0.04313	0.1323	0.1125	0.01312	0.07269
unclassified_f__Acidobacteriaceae_Subgroup_1	0.03924	0.01702	0.1848	0.09036	0	0	0.09176	0.02747	0.1019	0.07647	0.3025	0.1202	0.1468	0.1083	0.01494	0.07269
Intrasporangium	0.1126	0.04486	0.1171	0.0029	0.04999	0.02592	0.169	0.03137	0.3031	0.04095	0.05632	0.01046	0.04936	0.03617	0.008977	0.07269
Blastococcus	0.1955	0.0281	0.02025	0.02727	0.4063	0.08758	0.07657	0.0392	0.04177	0.006577	0.06518	0.01637	0.04177	0.04085	0.01543	0.07269
norank_f__norank_o__norank_c__norank_p__Desulfobacterota	0.1373	0.01438	0.1114	0.01112	0.1348	0.05983	0.1842	0.02424	0.07404	0.02947	0.1557	0.0348	0.02658	0.02638	0.01913	0.07477
unclassified_o__Rhizobiales	0.2012	0.04198	0.1297	0.01764	0.1506	0.05712	0.1032	0.07581	0.1032	0.0453	0.06771	0.01723	0.06835	0.03622	0.07144	0.1583
Flavobacterium	0.1038	0.01949	0.1152	0.0952	0.2025	0.0988	0.1297	0.02217	0.1728	0.2132	0.06455	0.0087	0.02785	0.03355	0.09817	0.2035
Phaselicystis	0.1076	0.02192	0.2069	0.008276	0.1424	0.06645	0.1247	0.02441	0.1032	0.004384	0.06645	0.01655	0.03924	0.0453	0.01693	0.07477
norank_f__norank_o__norank_c__JG30-KF-CM66	0.1373	0.01546	0.07468	0.01206	0.09556	0.07865	0.15	0.003797	0.04936	0.02835	0.2455	0.04029	0.03291	0.04029	0.01784	0.07477
norank_f__norank_o__norank_c__MB-A2-108	0.05632	0.03069	0.02342	0.01425	0.07721	0.04397	0.3278	0.01921	0.1759	0.07666	0.119	0.06124	0.00443	0.004778	0.006903	0.07269
unclassified_p__Chloroflexi	0.09683	0.01811	0.05379	0.03016	0.03101	0.01659	0.1614	0.0384	0.05442	0.02471	0.3493	0.1127	0.02911	0.02592	0.009525	0.07269
unclassified_f__Acetobacteraceae	0.03481	0.02091	0.2114	0.1054	0.03038	0.01005	0.09683	0.02054	0.09936	0.01581	0.1955	0.08241	0.1006	0.06207	0.02112	0.07556
norank_f__norank_o__PLTA13	0.3626	0.04792	0	0	0.2981	0.2555	0.01899	0.01245	0.01202	0.008769	0.04746	0.01245	0.02911	0.01221	0.005816	0.07269
norank_f__norank_o__0319-6G20	0.09493	0.02631	0.1519	0.01655	0.07594	0.03454	0.1323	0.01615	0.119	0.03461	0.1316	0.02968	0.06012	0.05633	0.0623	0.1466
alphaI_cluster	0.01582	0.001096	0.15	0.03433	0.02468	0.0214	0.2114	0.03688	0.2702	0.1885	0.05569	0.0058	0.02278	0.0219	0.007554	0.07269
Rhizocola	0.1785	0.0214	0	0	0.2348	0.0897	0.04177	0.01655	0.03797	0.03516	0.1063	0.1138	0.1285	0.1711	0.05576	0.1345
unclassified_o__Acidobacteriales	0.0443	0.01046	0.1639	0.02667	0.006328	0.0058	0.174	0.02265	0.05126	0.05968	0.2525	0.08084	0.02785	0.03513	0.008635	0.07269
Lapillicoccus	0.06582	0.002192	0.1601	0.01592	0.07341	0.04589	0.1437	0.01425	0.1266	0.008769	0.1063	0.03171	0.03291	0.02478	0.008576	0.07269
norank_f__norank_o__norank_c__norank_p__GAL15	0.1778	0.01902	0.01456	0.004778	0.007594	0.007594	0.2177	0.06112	0.01835	0.03179	0.2709	0.03878	0.001266	0.002192	0.009226	0.07269
Terrimonas	0.1924	0.03235	0.05822	0.02184	0.2031	0.1011	0.09113	0.03485	0.07025	0.04991	0.02911	0.02528	0.03481	0.007904	0.01826	0.07477
norank_f__Acetobacteraceae	0.03734	0.01292	0.1253	0.01831	0.01582	0.009743	0.1329	0.01369	0.07531	0.04581	0.07468	0.03246	0.2107	0.1302	0.01122	0.07269
Flavisolibacter	0.05253	0.0116	0.07278	0.02289	0.1709	0.1076	0.1557	0.03337	0.1481	0.02873	0.03164	0.01702	0.03797	0.0374	0.01857	0.07477
norank_f__WD2101_soil_group	0.119	0.06173	0.05506	0.009865	0.08986	0.05684	0.1234	0.01519	0.1816	0.05523	0.05379	0.0266	0.0443	0.03911	0.08596	0.1832
norank_f__Microscillaceae	0.262	0.0374	0.03797	0.02	0.1468	0.06643	0.08164	0.02835	0.02974	0.02766	0.06075	0.01057	0.03417	0.01507	0.01063	0.07269
Puia	0.001899	0.003288	0.06139	0.01546	0.01772	0.02159	0.1778	0.06459	0.1785	0.0249	0.1234	0.04342	0.08797	0.01764	0.006626	0.07269
Sporosarcina	0.1373	0.03902	0	0	0.06139	0.03523	0.01582	0.01615	0.04936	0.03964	0.3348	0.04339	0.0443	0.02281	0.008921	0.07269
norank_f__A4b	0.1842	0.02371	0.1183	0.02217	0.0924	0.01112	0.06518	0.0029	0.04493	0.02083	0.0848	0.006103	0.05063	0.03133	0.008511	0.07269
unclassified_f__Rhizobiaceae	0.1411	0.0108	0.03164	0.004778	0.3107	0.09153	0.009493	0.0087	0.02658	0.02238	0.02152	0.02289	0.08923	0.06402	0.01427	0.07269
Streptacidiphilus	0	0	0.1582	0.07689	0	0	0.04557	0.02483	0.05632	0.05697	0.1278	0.03533	0.2342	0.1984	0.01125	0.07269
norank_f__norank_o__Subgroup_17	0.1259	0.02225	0.01329	0.003797	0.1759	0.162	0.1475	0.01546	0.03924	0.01535	0.07911	0.02521	0.03987	0.02984	0.01183	0.07269
Arenimonas	0.1418	0.02289	0.09746	0.07879	0.1886	0.04073	0.05316	0.02554	0.05949	0.04597	0.04683	0.01615	0.01962	0.01702	0.04691	0.1239
norank_f__norank_o__norank_c__bacteriap25	0.1411	0.006103	0.006328	0.006103	0.05379	0.008561	0.1095	0.0145	0.08227	0.05424	0.1823	0.01329	0.02974	0.007904	0.005794	0.07269
norank_f__norank_o__norank_c__Subgroup_11	0.2202	0.03014	0.01329	0.01329	0.2247	0.1429	0.03671	0.003952	0.04303	0.0447	0.03671	0.003952	0.02405	0.01659	0.01877	0.07477
Anaeromyxobacter	0.03417	0.0087	0.1133	0.02779	0.02721	0.02404	0.1835	0.0203	0.09683	0.05603	0.1082	0.03895	0.02974	0.04056	0.01523	0.07269
Ammoniphilus	0.3158	0.0145	0.0006328	0.001096	0.238	0.07952	0.001266	0.002192	0.002531	0.004384	0.02152	0.01046	0.01202	0.02083	0.01314	0.07269
norank_f__norank_o__SBR1031	0.2031	0.01644	0.09493	0.01245	0.07847	0.02619	0.09999	0.03229	0.02595	0.01637	0.07088	0.009556	0.01645	0.006667	0.009796	0.07269
Ensifer	0.07088	0.006103	0.03481	0.02159	0.2709	0.1436	0.02785	0.006103	0.04303	0.01475	0.03291	0.0108	0.1063	0.05705	0.02365	0.08044
unclassified_p__Actinobacteriota	0.1373	0.007188	0.02848	0.01507	0.2082	0.08849	0.0424	0.003952	0.06898	0.04289	0.07404	0.003288	0.02468	0.02966	0.01204	0.07269
norank_f__norank_o__norank_c__norank_p__WPS-2	0.02848	0.0174	0.06075	0.03137	0.003164	0.0029	0.1335	0.01333	0.04303	0.04318	0.2671	0.08022	0.04746	0.02009	0.009274	0.07269
Pantoea	0	0	0.00443	0.007673	0.1962	0.3284	0.03987	0.06906	0.01139	0.01973	0.001899	0.003288	0.3221	0.3165	0.1331	0.2527
Labrys	0.01645	0.003952	0.169	0.05023	0.01013	0.009556	0.0886	0.02404	0.1785	0.06388	0.04367	0.005023	0.06392	0.01615	0.005676	0.07269
unclassified_c__Acidobacteriae	0.04177	0.02009	0.1032	0.03093	0.03481	0.0058	0.1297	0.03246	0.06708	0.06194	0.1633	0.08644	0.02152	0.01723	0.03209	0.09541
Candidatus_Alysiosphaera	0.06582	0.01794	0.03481	0.01235	0.1354	0.03398	0.09113	0.0249	0.155	0.07585	0.04367	0.005023	0.03354	0.01438	0.01452	0.07269
norank_f__norank_o__Saccharimonadales	0.02405	0.01144	0.2487	0.1706	0.01202	0.009556	0.05126	0.03014	0.1228	0.1275	0.02468	0.01831	0.07404	0.02278	0.0167	0.07477
unclassified_f__Geodermatophilaceae	0.1006	0.02424	0.006961	0.006103	0.1481	0.04814	0.0829	0.03133	0.112	0.01483	0.0405	0.009743	0.04114	0.007673	0.008642	0.07269
norank_f__Intrasporangiaceae	0.1145	0.01844	0.1399	0.04578	0.181	0.061	0.02848	0.008276	0.05316	0.02333	0	0	0.005063	0.008769	0.004956	0.07269
norank_f__Ktedonobacteraceae	0.05696	0.0281	0.07088	0.021	0.00443	0.001096	0.1164	0.0058	0.05949	0.04247	0.174	0.0266	0.03924	0.03482	0.01404	0.07269
unclassified_c__Gammaproteobacteria	0.1133	0.02592	0.05379	0.02856	0.06835	0.04489	0.1051	0.03028	0.04557	0.01005	0.05885	0.02738	0.07278	0.007673	0.09189	0.1937
norank_f__Myxococcaceae	0.07657	0.01546	0.1183	0.04339	0.07657	0.01046	0.1107	0.03988	0.05632	0.01425	0.06265	0.01329	0.01519	0.006845	0.04305	0.1171
Hamadaea	0.01709	0.01483	0.02215	0.02633	0.01582	0.01399	0.1373	0.02289	0.2209	0.05987	0.05569	0.01235	0.0405	0.01615	0.009628	0.07269
Sphingobium	0.0424	0.003952	0.188	0.01554	0.04114	0.03508	0.04999	0.02619	0.08227	0.06281	0.05822	0.03938	0.04557	0.0261	0.1901	0.3348
Methylobacterium-Methylorubrum	0.05696	0.02156	0.07594	0.01622	0.06645	0.04604	0.107	0.05187	0.1171	0.06176	0.01266	0.01096	0.07088	0.03355	0.1126	0.2291
norank_f__Amb-16S-1323	0.2462	0.04967	0	0	0.205	0.08399	0.002531	0.004384	0	0	0.02785	0.01702	0.02278	0.001899	0.004607	0.07269
unclassified_f__Oxalobacteraceae	0.06455	0.02873	0.1209	0.0911	0.02215	0.01976	0.1405	0.03607	0.04557	0.0632	0.08164	0.02984	0.02658	0.02568	0.06825	0.1558
Dokdonella	0.03228	0.01005	0.1563	0.08069	0.006328	0.007904	0.1177	0.006577	0.1316	0.0713	0.01962	0.009365	0.03797	0.01155	0.007588	0.07269
norank_f__norank_o__RBG-13-54-9	0.07468	0.01873	0.06392	0.01373	0.1196	0.05224	0.07025	0.007594	0.0405	0.008972	0.07404	0.03433	0.04557	0.04521	0.2311	0.3923
Humibacillus	0.06455	0.01139	0.04367	0.006845	0.1506	0.05646	0.05506	0.005696	0.1588	0.0893	0.007594	0.01315	0	0	0.00575	0.07269
Bosea	0.05126	0.007594	0.1088	0.01347	0.05379	0.0232	0.03671	0.009743	0.155	0.03984	0.01645	0.01535	0.05569	0.02753	0.01567	0.07269
norank_f__norank_o__11-24	0.1171	0.02478	0.1044	0.01622	0.0481	0.02478	0.08543	0.02797	0.02911	0.01902	0.07025	0.04965	0.02278	0.01927	0.03414	0.0994
Candidatus_Koribacter	0.01456	0.0029	0.08164	0.03194	0	0	0.1563	0.01112	0.06835	0.0219	0.112	0.005023	0.04303	0.02471	0.005528	0.07269
Pseudorhodoplanes	0.1468	0.04165	0.02911	0.02117	0.1835	0.04713	0.02215	0.021	0.04557	0.02371	0.01456	0.01523	0.03101	0.03093	0.03188	0.09518
unclassified_f__Pseudonocardiaceae	0.03101	0.007673	0.1709	0.09872	0.003797	0.006577	0.0481	0.01659	0.1101	0.01507	0.03734	0.04247	0.06392	0.03911	0.01561	0.07269
norank_f__A21b	0.0424	0.02134	0.1076	0.01592	0.01139	0.008276	0.1607	0.0493	0.06582	0.05166	0.06012	0.01804	0.009493	0.0087	0.01167	0.07269
Catenulispora	0.001266	0.002192	0.08543	0.0214	0	0	0.1335	0.01333	0.1025	0.0249	0.08164	0.03417	0.05189	0.03145	0.009821	0.07269
norank_f__Caldilineaceae	0.1152	0.01333	0.09176	0.0145	0.08986	0.04401	0.0424	0.007188	0.05949	0.01221	0.02848	0.005023	0.02405	0.02192	0.0127	0.07269
norank_f__Rhizobiales_Incertae_Sedis	0.06328	0.01535	0.1557	0.01927	0.04683	0.009556	0.08164	0.01483	0.04557	0.02984	0.02974	0.01264	0.02595	0.01824	0.01939	0.07513
unclassified_o__Enterobacterales	0.005063	0.008769	0	0	0.1519	0.2631	0	0	0.001899	0.003288	0	0	0.2867	0.3028	0.0709	0.1582
Micromonospora	0.1158	0.01507	0.04936	0.01483	0.1411	0.05337	0.03797	0.005023	0.02088	0.006577	0.05632	0.01535	0.02342	0.007673	0.005973	0.07269
Acidipila	0.007594	0.01005	0.1386	0.03194	0.003797	0.006577	0.07531	0.01873	0.03101	0.03419	0.07088	0.01546	0.1019	0.119	0.02039	0.07556
Skermanella	0.09493	0.02009	0.01202	0.0029	0.2323	0.05221	0.03101	0.008972	0.01962	0.01235	0.01645	0.006667	0.02152	0.01873	0.01903	0.07477
norank_f__Methyloligellaceae	0.01709	0.0296	0	0	0.006961	0.01206	0.1759	0.01804	0.112	0.1192	0.08986	0.05883	0.02405	0.02694	0.04472	0.121
Luteitalea	0.1323	0.003952	0.007594	0.005696	0.2019	0.08175	0.02405	0.008972	0.01645	0.003952	0.02152	0.003952	0.01392	0.01333	0.01414	0.07269
Ralstonia	0	0	0.1373	0.08384	0.001266	0.002192	0.07847	0.003952	0.1576	0.09411	0.01202	0.01144	0.02911	0.02528	0.01005	0.07269
Massilia	0.01456	0.004778	0.07721	0.02619	0.01076	0.01144	0.1025	0.08164	0.1335	0.08542	0.03987	0.01433	0.03481	0.06029	0.06588	0.1532
norank_f__AKYH767	0.06328	0.02727	0.05253	0.03229	0.1145	0.05902	0.05885	0.01005	0.04367	0.02333	0.0481	0.007904	0.03101	0.02528	0.4126	0.4973
P3OB-42	0.06961	0.02701	0.1164	0.02048	0.02595	0.01046	0.09429	0.01976	0.05632	0.01112	0.03038	0.006577	0.01329	0.008276	0.006074	0.07269
unclassified_o__Saccharimonadales	0.04493	0.02578	0.1164	0.03334	0.04936	0.07566	0.07594	0.01507	0.09113	0.06552	0.005696	0.005696	0.02152	0.01264	0.07046	0.1582
unclassified_o__Frankiales	0.04493	0.0029	0.07721	0.0377	0.0405	0.03822	0.08037	0.03051	0.09303	0.008276	0.04746	0.01483	0.01835	0.003952	0.05179	0.127
Solitalea	0.1367	0.03137	0.003797	0.003797	0.1797	0.117	0.02088	0.003797	0.01202	0.009365	0.03164	0.02687	0.01456	0.02521	0.01874	0.07477
Roseomonas	0.03228	0.01186	0.1145	0.02766	0.1253	0.05525	0.03228	0.007594	0.05696	0.02302	0.01709	0.008276	0.01582	0.0029	0.01117	0.07269
norank_f__norank_o__Frankiales	0.02974	0.01046	0.0829	0.01264	0.01076	0.01546	0.07088	0.01046	0.1456	0.03589	0.0386	0.0255	0.01519	0.01622	0.008395	0.07269
norank_f__Hyphomicrobiaceae	0.02025	0.02449	0.1411	0.03502	0	0	0.08923	0.01655	0.081	0.02048	0.05949	0.01546	0	0	0.005685	0.07269
unclassified_f__Steroidobacteraceae	0.1462	0.01245	0.07721	0.0108	0.09809	0.0754	0.01392	0.01221	0.04873	0.03016	0.002531	0.004384	0.002531	0.004384	0.009233	0.07269
norank_f__norank_o__norank_c__Gitt-GS-136	0.03797	0.006845	0.001899	0.003288	0.07278	0.03235	0.1202	0.01235	0.07088	0.09046	0.07088	0.01438	0.008227	0.008561	0.02793	0.0886
unclassified_f__Myxococcaceae	0.07784	0.01186	0.0424	0.02906	0.1297	0.0693	0.04873	0.05096	0.04746	0.04379	0.02658	0.01245	0.009493	0.01057	0.08022	0.1724
norank_f__Caulobacteraceae	0.0386	0.01046	0.0848	0.03016	0.02342	0.03122	0.0829	0.04659	0.0424	0.0392	0.07721	0.02374	0.03101	0.02687	0.07563	0.1651
Legionella	0.09303	0.005023	0.06708	0.02389	0.0443	0.02478	0.04746	0.006577	0.04683	0.0108	0.04557	0.003288	0.03228	0.02873	0.1386	0.2605
unclassified_f__Beijerinckiaceae	0.04303	0.04029	0.05379	0.01921	0.04367	0.0296	0.05063	0.02217	0.09746	0.0232	0.03607	0.03327	0.0424	0.02919	0.365	0.4973
Dyella	0	0	0.03544	0.006667	0	0	0.0386	0.01112	0.1221	0.1111	0.02531	0.01723	0.1437	0.08189	0.01507	0.07269
Caulobacter	0.00886	0.01535	0.15	0.09453	0.03797	0.02797	0.05506	0.03108	0.04873	0.04002	0.03924	0.0285	0.02278	0.02873	0.0802	0.1724
Stenotrophomonas	0	0	0.02468	0.0174	0.05253	0.08609	0.03987	0.01811	0.05759	0.061	0.00443	0.007673	0.174	0.1918	0.08791	0.1869
norank_f__Microtrichaceae	0.03164	0.01425	0.07214	0.0231	0.05759	0.02083	0.06708	0.009365	0.07025	0.03244	0.01266	0.006103	0.01709	0.01155	0.02113	0.07556
norank_f__norank_o__WD260	0.006328	0.0058	0.03734	0.01794	0	0	0.02025	0.01794	0	0	0.1183	0.01523	0.1392	0.06556	0.007127	0.07269
norank_f__norank_o__Rhizobiales	0.09556	0.03213	0.02721	0.01921	0.1278	0.04082	0.02342	0.007904	0.02658	0.01554	0.00886	0.007188	0.01076	0.01264	0.01981	0.07556
norank_f__LWQ8	0.01582	0.01523	0.06075	0.01927	0.01013	0.004778	0.03291	0.01475	0.07657	0.03836	0.06328	0.0304	0.05379	0.006667	0.02577	0.08549
Ahniella	0.06518	0.008561	0.02152	0.01754	0.1126	0.07609	0.02721	0.006667	0.01835	0.006667	0.03291	0.01659	0.03228	0.01622	0.02758	0.08836
Amaricoccus	0.0905	0.01764	0.00886	0.009556	0.1247	0.007904	0.01456	0.004384	0.03228	0.01899	0.02342	0.005481	0.00886	0.009556	0.01497	0.07269
unclassified_f__Microscillaceae	0.07341	0.007673	0.006328	0.002192	0.1677	0.07913	0.01202	0.01144	0	0	0.02405	0.0116	0.01519	0.009493	0.008609	0.07269
Tumebacillus	0.08227	0.02389	0.005063	0.008769	0.09809	0.02083	0.03038	0.02	0.02785	0.02766	0.04683	0.01425	0.007594	0.007594	0.01434	0.07269
Rhodopila	0	0	0.15	0.04292	0	0	0.07531	0.02528	0.0386	0.02249	0.03291	0.007188	0	0	0.003881	0.07269
Lechevalieria	0.05822	0.007188	0.06012	0.004778	0.01013	0.0116	0.07594	0.02512	0.04493	0.07782	0.01139	0.01973	0.03544	0.02217	0.09533	0.1989
norank_f__KF-JG30-B3	0.02278	0.001899	0.0924	0.03317	0.005063	0.004778	0.06582	0.02906	0.02658	0.01329	0.07151	0.01523	0.01013	0.008769	0.007651	0.07269
Curtobacterium	0	0	0.07847	0.01581	0.04557	0.0632	0.08417	0.08372	0.03101	0.0266	0	0	0.0462	0.03846	0.04345	0.1179
Chthonomonas	0.003164	0.001096	0.06075	0.01644	0	0	0.07404	0.0261	0.05379	0.04778	0.07594	0.006845	0.01202	0.01347	0.0161	0.07387
Adhaeribacter	0.04683	0.01546	0.0386	0.01939	0.09176	0.04751	0.03734	0.001096	0.01899	0.005696	0.02848	0.009493	0.01709	0.01483	0.02332	0.08038
norank_f__Latescibacteraceae	0.0829	0.01112	0.01519	0	0.1221	0.06992	0.02468	0.01005	0.00886	0.001096	0.02088	0.003797	0.00443	0.004778	0.00441	0.07269
Niastella	0.03671	0.008561	0.03987	0.01655	0.02595	0.01438	0.06518	0.007188	0.04683	0.03016	0.02911	0.02667	0.03481	0.007673	0.3447	0.4973
norank_f__Diplorickettsiaceae	0.09113	0.01655	0.005696	0.003797	0.05063	0.02585	0.05189	0.01046	0.01772	0.01921	0.0462	0.01221	0.01329	0.0087	0.01243	0.07269
norank_f__Limnochordaceae	0.02721	0.02159	0	0	0.03671	0.01333	0.0481	0.02528	0.1076	0.09177	0.03354	0.0319	0.02215	0.01523	0.1535	0.2823
Rhodovastum	0.005063	0.004778	0.131	0.01433	0.005063	0.008769	0.05379	0.006667	0.03228	0.01186	0.02595	0.01615	0.02215	0.02281	0.01298	0.07269
Lysinibacillus	0.04367	0.02568	0	0	0.0443	0.01475	0.02785	0.01949	0.01582	0.01976	0.0924	0.03564	0.0481	0.06315	0.0716	0.1583
Parviterribacter	0.1152	0.008561	0.003797	0.006577	0.1171	0.02359	0	0	0.01202	0.01144	0.006961	0.007673	0.01519	0.01315	0.01832	0.07477
Ferruginibacter	0.01076	0.006667	0.06139	0.041	0.02531	0.01399	0.04936	0.003797	0.07657	0.02478	0.02658	0.0087	0.01899	0.01329	0.02923	0.09098
OM27_clade	0.06392	0.01637	0.03354	0.01939	0.0905	0.04893	0.02088	0.005696	0.02278	0.006845	0.01899	0.005023	0.01392	0.02411	0.06158	0.1456
Phycicoccus	0.09999	0.006103	0.0481	0.007188	0.002531	0.004384	0.01329	0.01245	0.07847	0.05484	0.01899	0.01057	0.001899	0.003288	0.01459	0.07269
Frankia	0.05696	0.01329	0	0	0.02025	0.004384	0	0	0.0006328	0.001096	0.02974	0.01723	0.1506	0.1007	0.005535	0.07269
Roseisolibacter	0.006961	0.003952	0.007594	0.001899	0.01582	0.01373	0.05442	0.01535	0.04114	0.05709	0.07341	0.02404	0.05759	0.04126	0.06935	0.1569
Planifilum	0.07594	0.01709	0	0	0.0886	0.03162	0.02152	0.01096	0.01835	0.007673	0.02278	0.01369	0.02911	0.03528	0.02433	0.08217
norank_f__norank_o__FFCH16263	0.02405	0.002192	0	0	0.06582	0.03268	0.0386	0.004778	0.06708	0.04767	0.02595	0.01046	0.02721	0.01804	0.03495	0.1003
norank_f__norank_o__mle1-27	0.02025	0.01764	0.05189	0.007673	0.03924	0.0232	0.03228	0.006845	0.05126	0.009865	0.04557	0.01005	0.002531	0.004384	0.03187	0.09518
Actinomycetospora	0.02278	0.008276	0.07088	0.02779	0.05696	0.02424	0.01772	0.002192	0.04873	0.0549	0.01139	0.003797	0.01392	0.01264	0.07013	0.1579
norank_f__norank_o__norank_c__P2-11E	0.01139	0.005023	0.001266	0.002192	0.001899	0.003288	0.1215	0.02692	0.00886	0.0108	0.09683	0.03108	0.0006328	0.001096	0.01264	0.07269
norank_f__AKYG1722	0.07911	0.01046	0	0	0.1361	0.03952	0.008227	0.002192	0.00443	0.003952	0.003164	0.0029	0.00886	0.007673	0.01221	0.07269
Enterobacter	0	0	0	0	0.1126	0.1821	0.003164	0.005481	0	0	0	0	0.124	0.09548	0.02519	0.08421
norank_f__norank_o__norank_c__S0134_terrestrial_group	0.08733	0.03811	0	0	0.08543	0.0444	0.01139	0.005023	0.02974	0.02507	0.01139	0.003797	0.01139	0.01005	0.01236	0.07269
norank_f__norank_o__Armatimonadales	0.006328	0.007904	0.06328	0.02117	0.01266	0.007673	0.04114	0.02184	0.05126	0.01709	0.04873	0.01096	0.007594	0.0087	0.01915	0.07477
Kineococcus	0.02025	0.01844	0.03607	0.04164	0.07025	0.04085	0.02721	0.004778	0.03101	0.0058	0.01899	0.01899	0.02721	0.04073	0.6398	0.6557
Parafilimonas	0.01392	0.01292	0.05063	0.01096	0.03544	0.022	0.03671	0.01112	0.06455	0.0174	0.01772	0.0029	0.009493	0.01644	0.02713	0.08772
Vicinamibacter	0.0829	0.022	0.003164	0.005481	0.04177	0.01622	0.02911	0.01347	0.0405	0.004384	0.01582	0.001096	0.01266	0.01235	0.007778	0.07269
Solibacillus	0.131	0.01622	0	0	0.08543	0.0261	0	0	0	0	0.006328	0.007904	0	0	0.004952	0.07269
unclassified_o__Elsterales	0.001266	0.002192	0.02721	0.009743	0	0	0.05569	0.02766	0.03987	0.005023	0.07657	0.02192	0.01899	0.01005	0.006565	0.07269
unclassified_c__Bacilli	0.112	0.02302	0	0	0.0462	0.03502	0.01519	0.005696	0.001266	0.002192	0.02721	0.007673	0.01709	0.01519	0.01014	0.07269
Devosia	0.02595	0.01535	0.0424	0.009743	0.008227	0.003952	0.02658	0.008276	0.04367	0.02	0.03417	0.01245	0.03734	0.01235	0.07992	0.1724
norank_f__URHD0088	0.04367	0.001899	0.02911	0.02766	0.001266	0.002192	0.0443	0.008769	0.02278	0.03946	0.06392	0.02766	0.01076	0.01863	0.1248	0.2445
norank_f__Sutterellaceae	0.006961	0.006103	0.07278	0.01425	0.01076	0.01264	0.07278	0.0058	0.02974	0.01844	0.01582	0.009743	0.002531	0.004384	0.01392	0.07269
unclassified_f__Rhodocyclaceae	0.01139	0.006845	0.02974	0.021	0.0462	0.01976	0.06392	0.02048	0.0481	0.04368	0.002531	0.004384	0.005063	0.008769	0.04275	0.1166
Chryseolinea	0.04557	0.001899	0.03607	0.03137	0.05696	0.0261	0.02152	0.008561	0.001899	0.003288	0.01962	0.0029	0.02152	0.01754	0.03347	0.09776
TM7	0.01709	0.003288	0.07721	0.008972	0.01519	0.005023	0.01392	0.006667	0.03544	0.02374	0	0	0.04303	0.02471	0.01198	0.07269
Actinospica	0.0006328	0.001096	0.01962	0.01112	0	0	0.04936	0.02631	0.01835	0.008561	0.04746	0.02638	0.05885	0.07355	0.01426	0.07269
norank_f__norank_o__norank_c__OLB14	0.0386	0.009743	0.02088	0.01245	0.01582	0.009743	0.02974	0.007904	0.01139	0.01655	0.05379	0.006103	0.02025	0.01873	0.04922	0.1239
norank_f__norank_o__norank_c__norank_p__MBNT15	0.03481	0.01373	0.03607	0.01329	0.03101	0.01723	0.03038	0.01622	0.01456	0.01902	0.03734	0.009365	0.005063	0.008769	0.1979	0.3466
unclassified_f__Hyphomicrobiaceae	0.01835	0.01659	0	0	0.009493	0.008276	0.05506	0.01369	0.02911	0.022	0.03797	0.02512	0.03544	0.06138	0.1276	0.249
Kribbella	0.01329	0.003288	0.002531	0.004384	0.02531	0.008561	0.01582	0.0029	0.05506	0.003797	0.005696	0.005023	0.06771	0.0592	0.005782	0.07269
Mucilaginibacter	0.002531	0.002192	0.05379	0.01615	0	0	0.0424	0.0029	0.04683	0.03634	0.02152	0.004778	0.01645	0.005481	0.008313	0.07269
unclassified_f__Streptosporangiaceae	0.01899	0.02238	0.02278	0.01483	0.02088	0.0187	0.02278	0.02054	0.02721	0.03482	0.02658	0.02333	0.0443	0.03803	0.966	0.966
unclassified_p__Acidobacteriota	0.01266	0.0029	0.00886	0.0058	0.0006328	0.001096	0.02595	0.0285	0.01835	0.01702	0.0867	0.01723	0.02974	0.007673	0.01833	0.07477
norank_f__norank_o__Elev-1554	0.01013	0.009556	0.03544	0.022	0.002531	0.004384	0.05253	0.006667	0.02025	0.01637	0.05316	0.02554	0.008227	0.01112	0.0218	0.07705
norank_f__Gemmataceae	0.01962	0.003952	0.0462	0.02091	0.005063	0.007188	0.04177	0.005696	0.02974	0.02585	0.02595	0.007673	0.01392	0.01425	0.03508	0.1003
Edaphobaculum	0.02152	0.007188	0.03987	0.005696	0.02974	0.01523	0.03607	0.01245	0.03481	0.007904	0.00886	0.003952	0.01013	0.001096	0.02108	0.07556
Parasegetibacter	0.03607	0.003797	0.01519	0.01369	0.06012	0.02359	0.03038	0.0087	0.02088	0.001899	0.005696	0.009865	0.01266	0.02192	0.0219	0.07711
Nocardia	0.006328	0.005481	0.05189	0.0406	0.01519	0.003797	0.03291	0.01292	0.006328	0.006667	0.05632	0.01425	0.01076	0.01144	0.01245	0.07269
Aurantisolimonas	0.01709	0.007594	0.04873	0.01221	0.02342	0.01112	0.02215	0.0029	0.03924	0.01373	0.01329	0.001899	0.01519	0.02156	0.05683	0.136
norank_f__norank_o__norank_c__SHA-26	0.01709	0.006845	0.04557	0.0231	0.0006328	0.001096	0.0424	0.009743	0.01202	0.009743	0.05822	0.03419	0.002531	0.002192	0.009886	0.07269
norank_f__norank_o__Subgroup_13	0.01329	0.0087	0.008227	0.0058	0	0	0.01582	0.01844	0.003164	0.005481	0.1285	0.03398	0.00886	0.01535	0.04788	0.1239
norank_f__Anaerolineaceae	0.07341	0.01221	0.02848	0.006845	0.01519	0.005023	0.01329	0.01005	0.009493	0.0087	0.02405	0.009556	0.01329	0.0087	0.04097	0.1124
norank_f__A0839	0.05885	0.01329	0.02595	0.007673	0.04936	0.02554	0.01076	0.006103	0.002531	0.002192	0.01962	0.004778	0.009493	0.008276	0.00754	0.07269
Altererythrobacter	0.04873	0.01221	0.02025	0.006667	0.0386	0.01264	0.02531	0.01096	0.02215	0.01764	0.01139	0.005023	0.01013	0.004778	0.03035	0.09274
norank_f__norank_o__norank_c__BD2-11_terrestrial_group	0.09872	0.01519	0.001899	0.001899	0.04873	0.04819	0.001266	0.002192	0.003797	0.003797	0.01645	0.001096	0.003164	0.0029	0.01239	0.07269
KD3-10	0.02025	0.001096	0.03101	0.009365	0.04177	0.02278	0.03354	0.003952	0.02721	0.01824	0.00443	0.007673	0.01456	0.01546	0.1138	0.2307
Granulicella	0.002531	0.004384	0.01835	0.01659	0.001899	0.003288	0.0443	0.01824	0.02785	0.004778	0.06139	0.02404	0.01645	0.01712	0.02722	0.08772
norank_f__Sporichthyaceae	0.03734	0.004778	0.01392	0.01096	0.03038	0.0087	0.01013	0.009556	0.04746	0.009865	0.01139	0.01005	0.01962	0.006667	0.01522	0.07269
Kouleothrix	0.001899	0.003288	0.06835	0.02923	0	0	0.0386	0.01804	0.04557	0.05098	0	0	0.01392	0.01221	0.02584	0.08549
norank_f__Saprospiraceae	0.03734	0.007904	0	0	0.05569	0.03993	0.02721	0.007188	0.003797	0	0.02848	0.01245	0.01519	0.0174	0.03273	0.09645
unclassified_f__Ilumatobacteraceae	0.04683	0.02134	0.005063	0.008769	0.06898	0.0723	0.01772	0.004778	0.006328	0.006667	0.005063	0.004384	0.01772	0.01637	0.03431	0.09948
Cystobacter	0.03544	0.01112	0.04557	0.01186	0.01899	0.01519	0.02911	0.005481	0.03038	0.01186	0.006328	0.01096	0	0	0.02082	0.07556
Acidisoma	0.00443	0.007673	0.05632	0.02578	0	0	0.0424	0.0058	0.03164	0.01994	0.02468	0.01315	0.006328	0.0058	0.01481	0.07269
norank_f__norank_o__B12-WMSP1	0.008227	0.0058	0.02088	0.02835	0	0	0.0867	0.03201	0.01645	0.02528	0.02531	0.02217	0.006328	0.0058	0.05843	0.1391
Rhodomicrobium	0.02848	0.01005	0.04303	0.002192	0.01899	0.006577	0.03101	0.005481	0.01202	0.01475	0.02215	0.01425	0.006328	0.0058	0.02823	0.08926
Phytohabitans	0.006961	0.01206	0	0	0	0	0.03797	0.01186	0.07214	0.01831	0.03607	0.01519	0.00886	0.01535	0.007944	0.07269
norank_f__norank_o__norank_c__Subgroup_22	0.01456	0.007673	0.01013	0.004778	0.01266	0.01221	0.03987	0.01655	0.06012	0.03419	0.01962	0.02117	0.003797	0.006577	0.05272	0.129
Rudaea	0.001266	0.002192	0.02974	0.003952	0.001266	0.002192	0.03354	0.01764	0.07088	0.03229	0.005063	0.008769	0.01709	0.003797	0.01164	0.07269
Polycyclovorans	0.05253	0.01535	0.01709	0.01005	0.01456	0.008769	0.02974	0.006103	0.00443	0.007673	0.03481	0.01425	0.005063	0.004778	0.01746	0.07477
unclassified_f__Roseiflexaceae	0.01582	0.008769	0.001899	0.003288	0	0	0.03544	0.01911	0.06771	0.0392	0.03354	0.01206	0.003797	0.006577	0.00975	0.07269
Acidiphilium	0.0006328	0.001096	0.09429	0.02667	0	0	0.03544	0.001096	0.02278	0.01483	0	0	0.002531	0.004384	0.006027	0.07269
JG30a-KF-32	0.007594	0.01315	0.01645	0.007188	0.0006328	0.001096	0.02405	0.007673	0.006328	0.01096	0.0905	0.01659	0.008227	0.007673	0.03239	0.096
norank_f__norank_o__norank_c__norank_p__RCP2-54	0.07468	0.022	0	0	0.04114	0.02083	0.003797	0.006577	0	0	0.02658	0.02658	0.005696	0.005023	0.01951	0.07513
norank_f__B1-7BS	0.01329	0.001899	0	0	0.001899	0.003288	0.06708	0.003952	0.02405	0.01333	0.04177	0.02333	0.001266	0.002192	0.005792	0.07269
Oryzihumus	0	0	0.00886	0.004778	0	0	0.06075	0.0087	0.005696	0.005696	0.07404	0.03294	0	0	0.005954	0.07269
norank_f__Acidimicrobiaceae	0.001266	0.002192	0.03607	0.0231	0.001899	0.003288	0.0481	0.01475	0.01076	0.01863	0.04746	0.007594	0.003164	0.005481	0.02085	0.07556
Aeromicrobium	0.0905	0.0029	0.009493	0.008276	0.02405	0.008972	0.001899	0.003288	0.006961	0.006667	0.001899	0.003288	0.01329	0.0087	0.01857	0.07477
norank_f__norank_o__norank_c__Lineage_IIa	0.01013	0.009365	0.02531	0.01712	0.01076	0.01546	0.03607	0.01329	0.01582	0.004384	0.0386	0.007904	0.01139	0.009865	0.07142	0.1583
unclassified_f__Rhodobacteraceae	0.02088	0.007594	0	0	0.1177	0.1109	0.001266	0.002192	0.0006328	0.001096	0.001266	0.002192	0.005696	0.009865	0.1381	0.2603
norank_f__norank_o__Rhodospirillales	0.07974	0.0174	0.01329	0.01057	0.01013	0.004384	0.01076	0.001096	0.02152	0.0029	0.006328	0.0058	0.00443	0.007673	0.03174	0.09518
SM1A02	0.05189	0.007188	0.01266	0.01096	0.03607	0.01329	0.02088	0.01186	0.005063	0.0058	0.01139	0	0.005063	0.0058	0.02301	0.07988
Novibacillus	0.06645	0.05098	0	0	0.05506	0.0281	0.005063	0.004778	0	0	0.007594	0.007594	0.008227	0.008561	0.01418	0.07269
unclassified_f__Polyangiaceae	0.02405	0.005481	0.02531	0.01546	0.02911	0.02919	0.01013	0.009556	0.02215	0.02184	0.01962	0.01723	0.01139	0.01973	0.8023	0.8121
JGI_0001001-H03	0.03354	0.01546	0.005063	0.008769	0.03671	0.05871	0.007594	0.01315	0.006961	0.01206	0.03924	0.03836	0.01202	0.01235	0.2397	0.4041
Kurthia	0	0	0	0	0	0	0.1297	0.2247	0.01139	0.01973	0	0	0	0	0.5101	0.5504
norank_f__norank_o__0319-7L14	0.06645	0.003288	0	0	0.06835	0.0214	0	0	0	0	0.003164	0.005481	0.001266	0.002192	0.009628	0.07269
norank_f__Methylophilaceae	0.01139	0.003797	0.01645	0.006667	0	0	0.03354	0.01399	0.02405	0.02083	0.03987	0.01057	0.01329	0.01831	0.03904	0.1082
Dinghuibacter	0.01392	0.004778	0.03038	0.01687	0.02468	0.01811	0.02152	0.01264	0.03038	0.009493	0.01202	0.004384	0.005063	0.004384	0.03993	0.1098
Azospirillum	0.01772	0.009365	0.02785	0.01976	0.05442	0.03162	0.003164	0.005481	0.01392	0.0058	0	0	0.02025	0.02875	0.05349	0.1299
norank_f__Rhodospirillaceae	0	0	0.02342	0.006103	0.006328	0.006667	0.02658	0.006845	0.00886	0.001096	0.03481	0.01615	0.03417	0.01622	0.01277	0.07269
norank_f__WX65	0.01962	0.004778	0.001266	0.002192	0.04303	0.02048	0.03734	0.01712	0.00443	0.003952	0.02531	0.01523	0.001899	0.003288	0.01035	0.07269
Neo-b11	0.05126	0.008276	0	0	0.08037	0.05401	0	0	0	0	0	0	0	0	0.003637	0.07269
Inquilinus	0	0	0.02152	0.004384	0	0	0.02658	0.005696	0.03417	0.0348	0.01962	0.009556	0.02974	0.02592	0.06866	0.1558
Rhodoblastus	0	0	0.003164	0.005481	0	0	0.05316	0.03014	0.07341	0.0906	0	0	0	0	0.0266	0.08718
Crossiella	0.01329	0.01186	0.01835	0.02265	0.005063	0.008769	0.01962	0.006103	0.006961	0.01206	0.04177	0.01155	0.02468	0.04275	0.2812	0.4607
unclassified_f__Microbacteriaceae	0.006328	0.007904	0.02342	0.0116	0.04936	0.02797	0.005063	0.004384	0.01899	0.009865	0.005696	0.006845	0.01899	0.02966	0.09509	0.1988
norank_f__Comamonadaceae	0	0	0.06392	0.01976	0.006328	0.01096	0.01076	0.01863	0.03417	0.0174	0.003797	0.006577	0.00886	0.01535	0.03643	0.1031
norank_f__Devosiaceae	0.0405	0.01902	0.00443	0.007673	0.07025	0.08887	0.006328	0.01096	0.002531	0.004384	0.003164	0.005481	0	0	0.02946	0.09135
unclassified_f__Bacillaceae	0.05632	0.003952	0	0	0.06075	0.04678	0.003797	0.003797	0	0	0.003797	0.003288	0.001899	0.003288	0.01068	0.07269
Methylovirgula	0.03924	0.01712	0.0006328	0.001096	0	0	0.02278	0.01973	0	0	0.04999	0.01399	0.01329	0.01186	0.01881	0.07477
unclassified_o__Ktedonobacterales	0.00443	0.004778	0	0	0.001899	0.003288	0.01392	0.008561	0.001266	0.002192	0.09303	0.06774	0.01013	0.01046	0.02615	0.08599
unclassified_c__Anaerolineae	0.01772	0.01615	0.02152	0.008561	0.003797	0.003797	0.02848	0.01155	0.01266	0.01235	0.03481	0.02419	0.005063	0.004384	0.09678	0.2011
Staphylococcus	0.001899	0.003288	0	0	0	0	0	0	0	0	0.005063	0.008769	0.1164	0.1274	0.02131	0.07556
norank_f__Reyranellaceae	0.03291	0.01333	0.00443	0.007673	0.03607	0.03877	0.006961	0.008972	0.001899	0.003288	0.01709	0.006577	0.02342	0.003952	0.03436	0.09948
Noviherbaspirillum	0	0	0.03164	0.003952	0.05506	0.03327	0.01392	0.01221	0.01139	0.01973	0.006328	0.0058	0.00443	0.007673	0.04259	0.1165
norank_f__norank_o__Blfdi19	0.04493	0.0108	0.01013	0.008972	0.01899	0.0087	0.01899	0.009493	0.006328	0.0058	0.01582	0.01347	0.005696	0.006845	0.07065	0.1582
Glutamicibacter	0	0	0	0	0	0	0.08164	0.0926	0.006961	0.006103	0.01772	0.03069	0.01329	0.02302	0.2587	0.4296
Thermoactinomyces	0.05379	0.02265	0	0	0.04177	0.01139	0.01392	0.004778	0.001266	0.002192	0.005696	0.009865	0.003164	0.005481	0.01092	0.07269
Clostridium_sensu_stricto_1	0.0006328	0.001096	0.008227	0.009743	0.005063	0.003952	0.01329	0.009865	0.07911	0.09429	0.01076	0.007188	0.001899	0.003288	0.0376	0.1052
norank_f__norank_o__Chthonomonadales	0.01709	0.006577	0.02152	0.01592	0.0006328	0.001096	0.02531	0.0029	0.02785	0.03451	0.02342	0.009365	0.001899	0.003288	0.0711	0.1583
Aquicella	0.02721	0.01347	0.005063	0.004778	0.01202	0.004778	0.01456	0.01399	0.01709	0.006845	0.03987	0.01005	0.001899	0.003288	0.02094	0.07556
norank_f__Elsteraceae	0.003797	0.006577	0.05063	0.006103	0	0	0.03544	0.01206	0.007594	0.006577	0.01202	0.01046	0.008227	0.007188	0.01663	0.07477
Kineosporia	0	0	0.01202	0.01235	0	0	0.04746	0.006845	0.05506	0.02483	0.001899	0.003288	0	0	0.008527	0.07269
Angustibacter	0.001266	0.002192	0.03354	0.01221	0	0	0.01835	0.0058	0.06075	0.01554	0	0	0.001266	0.001096	0.005952	0.07269
norank_f__norank_o__JG36-TzT-191	0	0	0.005063	0.007188	0	0	0.01709	0.006577	0.00443	0.007673	0.02405	0.02856	0.06139	0.05575	0.03135	0.0949
1959-01-01	0.006961	0.007673	0.0481	0.01373	0.002531	0.004384	0.03734	0.009743	0.006961	0.01206	0.00443	0.007673	0.003164	0.005481	0.03192	0.09518
Sulfurifustis	0.02658	0.01057	0.02342	0.01723	0.03417	0.02	0.008227	0.0029	0.0006328	0.001096	0.00443	0.004778	0.01139	0.009865	0.047	0.1239
Dactylosporangium	0.008227	0.01425	0	0	0.02025	0.03508	0.03228	0.02984	0.03101	0.008769	0	0	0.01582	0.0274	0.2894	0.4711
unclassified_o__Streptosporangiales	0.009493	0.01644	0.01013	0.01754	0	0	0.02721	0.02528	0.05379	0.04683	0.006961	0.01206	0	0	0.1885	0.3325
Flavitalea	0.04746	0.01519	0	0	0.008227	0.007188	0.01013	0.004778	0.00886	0.007904	0.02215	0.006667	0.00886	0.009556	0.02684	0.08743
Clostridium_sensu_stricto_12	0	0	0.005696	0.009865	0	0	0.01392	0.01333	0.07911	0.06135	0.00443	0.007673	0	0	0.06266	0.1467
Kutzneria	0.001899	0.003288	0.006961	0.01206	0	0	0.03228	0.0231	0	0	0.01456	0.01764	0.04683	0.04494	0.03811	0.1063
Kibdelosporangium	0	0	0	0	0	0	0	0	0.01392	0.01206	0.02025	0.008561	0.06518	0.04667	0.008838	0.07269
unclassified_f__Xanthomonadaceae	0.007594	0.006577	0.01962	0.03075	0.03734	0.04011	0.01582	0.01794	0.006961	0.008972	0.007594	0.006845	0	0	0.4702	0.5499
Ammoniibacillus	0.03924	0.01399	0	0	0.02215	0.007673	0.01202	0.006103	0	0	0.006328	0.005481	0.01456	0.01764	0.02005	0.07556
FCPS473	0.001266	0.001096	0.008227	0.009743	0	0	0.00886	0.005481	0	0	0.07278	0.06403	0.002531	0.004384	0.02415	0.08185
norank_f__D05-2	0.03164	0.007188	0	0	0.03164	0.02949	0.005696	0.008276	0.01139	0.01005	0.009493	0.01057	0.003797	0.006577	0.04878	0.1239
unclassified_o__Polyangiales	0.01835	0.01592	0.01266	0.007673	0.02088	0.02692	0.00886	0.006667	0.007594	0.006845	0.01962	0.0058	0.005063	0.002192	0.5423	0.5815
Singulisphaera	0.006961	0.008972	0.03607	0.02966	0.006328	0.0058	0.02088	0.01057	0.002531	0.004384	0.009493	0.008276	0.01013	0.01292	0.146	0.27
Citrifermentans	0	0	0.01772	0.006103	0.001899	0.003288	0.04114	0.01425	0.02342	0.01546	0.003797	0.003288	0.002531	0.004384	0.01458	0.07269
norank_f__norank_o__Kapabacteriales	0.01772	0.007188	0.02152	0.0108	0.00443	0.004778	0.01582	0.007188	0.003797	0.003288	0.02215	0.002192	0.005063	0.0058	0.03534	0.1006
norank_f__norank_o__Subgroup_15	0.03164	0.005481	0	0	0.006961	0.003952	0.01202	0.006667	0.003164	0.0029	0.03228	0.0219	0.00443	0.007673	0.0192	0.07477
unclassified_f__Frankiaceae	0	0	0.04746	0.005023	0	0	0.003164	0.005481	0.01772	0.03069	0	0	0.01899	0.01186	0.02855	0.08999
norank_f__norank_o__PeM15	0.01076	0.0029	0.01899	0.01329	0.03671	0.007188	0.01456	0.007673	0.003797	0.005023	0	0	0.001266	0.002192	0.01198	0.07269
Ohtaekwangia	0.006961	0.006103	0.007594	0.01315	0.0405	0.04454	0.007594	0.006845	0.006328	0.009365	0.00886	0.009556	0.008227	0.008561	0.8043	0.8133
unclassified_f__Nocardiaceae	0	0	0.03924	0.01902	0	0	0.03101	0.04886	0.01076	0.009365	0.003797	0.006577	0.0006328	0.001096	0.06187	0.1459
unclassified_o__Micrococcales	0.006328	0.005481	0.01076	0.01546	0.02278	0.0281	0.006961	0.01046	0.00886	0.009556	0.01013	0.01754	0.01962	0.01702	0.8907	0.8934
Pelomonas	0.005696	0.009865	0.01329	0.02302	0	0	0.02088	0.0187	0.02848	0.02758	0.01709	0.003797	0	0	0.2383	0.403
unclassified_f__Sporichthyaceae	0	0	0.05126	0.0348	0.005063	0.008769	0.02025	0.006103	0.008227	0.01425	0.0006328	0.001096	0	0	0.03297	0.09686
Uliginosibacterium	0	0	0.07657	0.0893	0.001266	0.002192	0.002531	0.004384	0	0	0	0	0.00443	0.007673	0.3159	0.4973
Geminicoccus	0.03164	0.004384	0	0	0.04303	0.01592	0.003164	0.003952	0.001266	0.002192	0	0	0.00443	0.007673	0.01458	0.07269
unclassified_o__Babeliales	0.02342	0.01399	0.009493	0.006577	0.02405	0.01046	0.005696	0.005696	0.001266	0.002192	0.01392	0.003952	0.005063	0.004778	0.03097	0.09404
1921-03-01	0.001899	0.003288	0.007594	0.006577	0	0	0.03228	0.007594	0.01582	0.01112	0.02531	0.002192	0	0	0.009932	0.07269
Citrobacter	0	0	0	0	0.07025	0.1217	0.003164	0.005481	0	0	0	0	0.007594	0.01315	0.6147	0.6337
Nitrolancea	0.02405	0.008561	0	0	0.01329	0.006845	0.0006328	0.001096	0	0	0.03734	0.007904	0.002531	0.004384	0.007164	0.07269
Propionicicella	0.001899	0.003288	0.05189	0.0551	0.01582	0.0274	0.006961	0.006667	0.001266	0.002192	0	0	0	0	0.1344	0.2547
norank_f__norank_o__norank_c__Acidobacteriae	0	0	0	0	0	0	0.006328	0.01096	0.009493	0.01644	0.0462	0.0298	0.01519	0.01315	0.04627	0.1239
Thermosporothrix	0.001899	0.003288	0.01582	0.0145	0	0	0.01772	0.01546	0.007594	0.01315	0.01519	0.01329	0.01709	0.0219	0.3523	0.4973
norank_f__norank_o__norank_c__DG-56	0.003164	0.0029	0.02531	0.01046	0	0	0.008227	0.007188	0.03544	0.02091	0	0	0.002531	0.004384	0.01306	0.07269
norank_f__norank_o__norank_c__OM190	0.02848	0.005023	0.001266	0.002192	0.02405	0.009556	0.003797	0.003288	0.001266	0.002192	0.009493	0.008276	0.005063	0.001096	0.01421	0.07269
possible_genus_04	0.02215	0.01046	0.00443	0.003952	0.008227	0.002192	0.02721	0.001096	0.003797	0.003288	0.006328	0.005481	0.001266	0.002192	0.01614	0.07387
Edaphobacter	0	0	0.01329	0.02302	0	0	0.02025	0.01637	0.03417	0.01329	0.005696	0.009865	0	0	0.02693	0.08743
Oligoflexus	0.01139	0.005023	0.00886	0.0058	0.03291	0.01949	0.006328	0.003952	0.006961	0.006103	0.002531	0.004384	0.003164	0.005481	0.1027	0.2121
unclassified_f__Rhodanobacteraceae	0.02721	0.007673	0.001266	0.002192	0.01582	0.02265	0.001899	0.001899	0.01329	0.008276	0.009493	0.005023	0.003164	0.005481	0.067	0.1551
Aridibacter	0.006328	0.01096	0.002531	0.004384	0.01392	0.007904	0.02342	0.008972	0.01645	0.01112	0	0	0.007594	0.006845	0.05348	0.1299
Demequina	0	0	0.04683	0.04213	0.005696	0.009865	0.01139	0.01005	0.00443	0.007673	0	0	0	0	0.2061	0.3573
Micropepsis	0.02088	0.01245	0.01582	0.004778	0.005696	0.005023	0.01139	0.005023	0.001266	0.002192	0.005063	0.004384	0.008227	0.009743	0.07778	0.169
unclassified_f__Alcaligenaceae	0.006961	0.006103	0.00443	0.007673	0.01392	0.02411	0.003797	0.006577	0.005063	0.008769	0.01139	0.006577	0.02278	0.0331	0.9048	0.9067
Cohnella	0.02468	0.02	0	0	0.008227	0.006667	0.008227	0.009743	0.008227	0.006667	0.01645	0.01046	0.001899	0.001899	0.06582	0.1532
Bhargavaea	0.03481	0.004384	0	0	0.03038	0.006845	0	0	0	0	0	0	0.001899	0.003288	0.005885	0.07269
Turicibacter	0.005696	0.005023	0.001266	0.002192	0.006961	0.001096	0.01392	0.01046	0.02342	0.01235	0.01076	0.007188	0.005063	0.004384	0.09081	0.1919
Virgisporangium	0.02342	0.02478	0	0	0.01709	0.01483	0	0	0	0	0.02278	0.0249	0.003164	0.0029	0.1664	0.2978
norank_f__Thermoactinomycetaceae	0.03038	0.01433	0	0	0.01835	0.007188	0.00886	0.005481	0.001266	0.002192	0.00443	0.004778	0.003164	0.003952	0.01376	0.07269
norank_f__Beijerinckiaceae	0.01076	0.01046	0	0	0.02278	0.01433	0.01392	0.01046	0.01899	0.01005	0	0	0	0	0.01885	0.07477
norank_f__norank_o__norank_c__Thermoleophilia	0.01772	0.01637	0	0	0	0	0.01392	0.01206	0.02468	0.01687	0.00886	0.01535	0	0	0.07435	0.1628
Actinophytocola	0	0	0.002531	0.004384	0.008227	0.01425	0	0	0.05379	0.01615	0	0	0	0	0.02131	0.07556
AKYG587	0.01329	0.005023	0.005696	0.005023	0.03417	0.005023	0.003797	0.003797	0.003164	0.0029	0.003797	0.003797	0	0	0.02053	0.07556
unclassified_f__Thermomonosporaceae	0.02215	0.01976	0.01519	0.02631	0	0	0	0	0.02215	0.03836	0	0	0.003797	0.006577	0.4588	0.5379
norank_f__norank_o__norank_c__Sericytochromatia	0.01202	0.006103	0.01139	0.009865	0.008227	0.008561	0.00886	0.007904	0.01329	0.01005	0.008227	0.007673	0.001266	0.002192	0.4958	0.5504
norank_f__Blastocatellaceae	0	0	0.01013	0.01754	0	0	0.02721	0.02297	0.02215	0.02766	0	0	0.003164	0.005481	0.07777	0.169
Cellulomonas	0.001266	0.002192	0.01076	0.01046	0.03417	0.05098	0.001899	0.003288	0.006961	0.006667	0.001899	0.003288	0.005063	0.004778	0.3405	0.4973
norank_f__env.OPS_17	0.01202	0.01046	0.01519	0.01519	0.01202	0.0058	0.01456	0.002192	0.001899	0.003288	0.003797	0.003288	0.002531	0.0029	0.2416	0.4066
unclassified_p__Myxococcota	0.01329	0.01554	0.01329	0.0087	0.01709	0.02638	0.00443	0.006103	0.001899	0.001899	0.01013	0.008972	0.001266	0.002192	0.5281	0.5675
JCM_18997	0.01519	0.01622	0	0	0.02911	0.01206	0	0	0.01709	0.02333	0	0	0	0	0.02773	0.08855
unclassified_p__Firmicutes	0.006961	0.006667	0.001899	0.003288	0.006961	0.006103	0.006961	0.01046	0.01962	0.01546	0.00886	0.0058	0.009493	0.001899	0.481	0.5504
Chryseobacterium	0	0	0.008227	0.007673	0.007594	0.01315	0.03797	0.03797	0.003797	0.006577	0.003164	0.0029	0	0	0.3505	0.4973
norank_f__norank_o__norank_c__BD7-11	0.00443	0.003952	0.01139	0.006845	0	0	0.007594	0.003797	0.005063	0.004778	0.02911	0.005481	0.003164	0.0029	0.0306	0.09322
norank_f__Polyangiaceae	0.003164	0.005481	0.02025	0.008561	0.005063	0.004384	0.01899	0.03288	0.006961	0.002192	0.003164	0.005481	0.002531	0.004384	0.2737	0.45
norank_f__WWH38	0.01456	0.002192	0.01392	0.003952	0	0	0.006328	0.0058	0.001899	0.003288	0.01962	0.001096	0.002531	0.004384	0.008362	0.07269
Chitinophaga	0.005063	0.004778	0.01835	0.001096	0.01013	0.001096	0.006328	0.004778	0.01202	0.0029	0	0	0.006328	0.01096	0.05072	0.1253
norank_f__Obscuribacteraceae	0.006961	0.003952	0.006328	0.006667	0.009493	0.01057	0.005063	0.0058	0	0	0.02721	0.007188	0.003164	0.005481	0.09001	0.1906
norank_f__Micromonosporaceae	0.01519	0.01369	0	0	0.02152	0.01096	0.009493	0.01057	0.00443	0.007673	0.006961	0.01206	0	0	0.1438	0.2674
norank_f__norank_o__R7C24	0.005063	0.004778	0.01582	0.01523	0.01519	0.003288	0.003797	0.003797	0	0	0.001899	0.003288	0.01519	0.02009	0.1605	0.2925
GOUTA6	0	0	0.01076	0.01046	0	0	0.0405	0.0108	0.005696	0.006845	0	0	0	0	0.01496	0.07269
Rummeliibacillus	0.001899	0.003288	0.0006328	0.001096	0.02088	0.03617	0.01962	0.007673	0.003164	0.003952	0	0	0.01076	0.01046	0.1705	0.3028
Flavihumibacter	0.01202	0.0029	0.00886	0.008561	0.02468	0.02797	0	0	0	0	0.007594	0.0087	0.003797	0.006577	0.1132	0.2298
Candidatus_Berkiella	0.01329	0.006845	0.01266	0.0029	0.008227	0.0029	0.01456	0.002192	0.003797	0.005023	0.003797	0.003797	0	0	0.01917	0.07477
Nitrosomonas	0.00886	0.004778	0	0	0.02658	0.02371	0.003164	0.005481	0.01519	0.01433	0	0	0.002531	0.004384	0.05681	0.136
Sporichthya	0.005063	0.008769	0.01709	0.01315	0.006328	0.01096	0	0	0.01456	0.01347	0	0	0.01266	0.02192	0.2798	0.4593
Salinispora	0.005063	0.008769	0	0	0.00886	0.007673	0.008227	0.007188	0.03354	0.03419	0	0	0	0	0.2058	0.3573
norank_f__Vermiphilaceae	0.01202	0.01144	0.007594	0.005696	0.001899	0.003288	0.01519	0.01186	0.002531	0.0029	0.01392	0.007673	0.002531	0.002192	0.133	0.2527
Geodermatophilus	0	0	0.01456	0.01264	0.005063	0.004778	0.01392	0.01221	0.0006328	0.001096	0.01076	0.01144	0.01013	0.01754	0.5433	0.582
Kroppenstedtia	0.02468	0.006845	0	0	0.02595	0.01112	0.001266	0.001096	0	0	0.001899	0.003288	0.001266	0.002192	0.01553	0.07269
Sandaracinus	0.02215	0.01221	0.002531	0.004384	0.01962	0.009365	0.003797	0.005023	0.001266	0.002192	0	0	0.00443	0.004778	0.02078	0.07556
norank_f__Isosphaeraceae	0.002531	0.002192	0.006961	0.008972	0.003164	0.0029	0.01202	0.009365	0.01456	0.008561	0.01076	0.005481	0.003797	0.003797	0.1126	0.2291
Nevskia	0	0	0.003164	0.0029	0	0	0	0	0	0	0.008227	0.008561	0.04177	0.03662	0.01701	0.07477
unclassified_p__Proteobacteria	0.01013	0.003952	0.005696	0.001899	0.006328	0.003952	0.00886	0.003952	0.008227	0.009743	0.001899	0.003288	0.01202	0.008561	0.3909	0.4973
Ornithinibacter	0.02088	0.008276	0	0	0.03228	0.0187	0	0	0	0	0	0	0	0	0.003518	0.07269
G12-WMSP1	0.01456	0.003952	0.005063	0.004384	0.0006328	0.001096	0.01076	0.007673	0.01013	0.01292	0.009493	0.01057	0.001266	0.002192	0.1696	0.3019
Arsenicitalea	0	0	0.00886	0.009556	0	0	0.02785	0.008972	0.009493	0.01644	0.005063	0.008769	0	0	0.05435	0.1316
Luteibacter	0	0	0.01456	0.01292	0.002531	0.004384	0.01772	0.03069	0.01329	0.01155	0	0	0.002531	0.004384	0.3966	0.4973
norank_f__norank_o__norank_c__Parcubacteria	0.01456	0.01373	0	0	0.003164	0.005481	0.00443	0.001096	0.005063	0.008769	0.01709	0.006845	0.00443	0.004778	0.09208	0.1937
Candidatus_Ovatusbacter	0.01329	0.008276	0.008227	0.01112	0.001266	0.002192	0.006328	0.001096	0.005063	0.004778	0.01076	0.0029	0.001899	0.003288	0.1632	0.2964
unclassified_f__Methylophilaceae	0	0	0.00443	0.004778	0	0	0	0	0.02215	0.01399	0.003797	0.006577	0.01582	0.01373	0.0474	0.1239
Sporocytophaga	0.003164	0.002192	0.005063	0.0029	0.02088	0.0187	0.002531	0.004384	0.007594	0.01005	0.00443	0.003952	0.002531	0.002192	0.8288	0.8372
Sumerlaea	0.009493	0.005023	0.008227	0.0058	0.007594	0.003797	0.01202	0.007188	0.00443	0.004778	0.002531	0.004384	0.001266	0.002192	0.1555	0.2839
BacC-u-018	0.01645	0.003952	0.001266	0.002192	0	0	0.003164	0.005481	0	0	0.02468	0.03014	0	0	0.01506	0.07269
norank_f__norank_o__norank_c__norank_p__Armatimonadota	0.003797	0.003797	0.005063	0.0058	0	0	0.006328	0.007904	0.009493	0.01057	0.01519	0.01369	0.005063	0.0058	0.3827	0.4973
unclassified_f__Peptostreptococcaceae	0.003164	0.005481	0	0	0	0	0.02974	0.02766	0.01202	0.004384	0	0	0	0	0.009619	0.07269
norank_f__Fodinicurvataceae	0.02342	0.0029	0	0	0.01709	0.005696	0	0	0.001899	0.001899	0.001899	0.001899	0	0	0.008352	0.07269
Paludibaculum	0.01329	0.001899	0.0006328	0.001096	0.01835	0.03016	0.007594	0.003288	0.001266	0.002192	0	0	0.003164	0.005481	0.0586	0.1392
Ureibacillus	0.003164	0.005481	0.001899	0.003288	0.001266	0.002192	0.01266	0.006103	0.02025	0.01523	0.00443	0.007673	0	0	0.05768	0.1377
Psychrobacillus	0.02278	0.02114	0	0	0.01329	0.01186	0	0	0.001266	0.002192	0.006328	0.01096	0	0	0.2061	0.3573
norank_f__norank_o__MSB-4B10	0.01709	0.006845	0.007594	0.003797	0.01709	0.02054	0	0	0.001266	0.002192	0	0	0	0	0.02014	0.07556
unclassified_c__Polyangia	0.00886	0.007673	0.007594	0.003797	0.007594	0.01315	0.01013	0.003952	0.002531	0.004384	0.003797	0.003797	0.002531	0.002192	0.478	0.5504
unclassified_c__Thermoleophilia	0.007594	0.005023	0.0006328	0.001096	0.01582	0.01425	0.001899	0.001899	0.006961	0.006103	0.001266	0.002192	0.00886	0.008561	0.2155	0.3677
Georgfuchsia	0	0	0.005696	0.005696	0	0	0.009493	0.003797	0.008227	0.007673	0.01899	0.01483	0	0	0.03313	0.09704
Aminobacter	0.01709	0.003288	0.01139	0.01057	0.003797	0.006577	0.001899	0.003288	0.008227	0.007673	0	0	0	0	0.0697	0.1573
Paracoccus	0.002531	0.004384	0	0	0.03924	0.02159	0	0	0	0	0	0	0	0	0.009635	0.07269
Terriglobus	0	0	0.01645	0.01206	0	0	0.01013	0.01046	0.009493	0.01057	0	0	0.005696	0.005696	0.06874	0.1558
norank_f__norank_o__norank_c__norank_p__WS2	0.01645	0.003952	0	0	0.003797	0.003797	0.001899	0.003288	0	0	0.01899	0.02156	0	0	0.01402	0.07269
Polyangium	0.005696	0.006845	0.002531	0.004384	0.02468	0.01811	0.003164	0.005481	0.001899	0.003288	0.003164	0.0029	0	0	0.1091	0.2236
1921-02-01	0	0	0.008227	0.01425	0	0	0.01266	0.004778	0.003797	0.005023	0.01582	0.01235	0	0	0.03472	0.1002
YC-ZSS-LKJ147	0.002531	0.004384	0	0	0	0	0.005063	0.005481	0.01582	0.01373	0.01076	0.01046	0.005696	0.009865	0.1251	0.2445
Smaragdicoccus	0.01835	0.0029	0.01329	0.006577	0.001266	0.002192	0.00443	0.004778	0	0	0.001899	0.003288	0	0	0.01505	0.07269
unclassified_f__Isosphaeraceae	0.003164	0.005481	0.005063	0.004384	0	0	0.002531	0.004384	0.01456	0.02521	0.01013	0.01046	0.003164	0.003952	0.6751	0.6904
Brevundimonas	0	0	0.008227	0.007188	0.009493	0.01057	0.00886	0.0108	0	0	0.005063	0.004384	0.006961	0.007673	0.3583	0.4973
Pedobacter	0.006328	0.0058	0	0	0.01266	0.007673	0.01519	0.01483	0.001899	0.003288	0	0	0.001899	0.003288	0.03754	0.1052
Coxiella	0.00443	0.004778	0.003164	0.003952	0.01076	0.009365	0.008227	0.006667	0	0	0.01076	0.0029	0.0006328	0.001096	0.1165	0.2355
Vulgatibacter	0.00886	0.0058	0	0	0.005696	0.001899	0.001899	0.003288	0.01582	0.02117	0.001899	0.001899	0.003797	0.006577	0.1948	0.3417
norank_f__norank_o__Azospirillales	0	0	0	0	0	0	0.01772	0.006103	0.008227	0.007673	0.01202	0.01347	0	0	0.02918	0.09098
Archangium	0	0	0.01202	0.007673	0	0	0.00886	0.007673	0.01582	0.01723	0	0	0.001266	0.002192	0.06297	0.1471
Litorilinea	0.01013	0.006103	0	0	0.0006328	0.001096	0.003164	0.003952	0.02025	0.01264	0.003164	0.005481	0	0	0.03615	0.1026
Dechloromonas	0	0	0	0	0	0	0.02595	0.01804	0.01139	0.01973	0	0	0	0	0.01815	0.07477
Propionicimonas	0	0	0.03734	0.01844	0	0	0	0	0	0	0	0	0	0	0.002933	0.07269
Caldicoprobacter	0.01139	0.0087	0	0	0.01202	0.007673	0.00443	0.003952	0.003797	0.006577	0.002531	0.004384	0.003164	0.005481	0.1926	0.3385
norank_f__norank_o__Chitinophagales	0.002531	0.004384	0.005063	0.002192	0.003797	0.006577	0.01013	0.004778	0.008227	0.004384	0.003164	0.0029	0.003164	0.005481	0.3777	0.4973
Actinoallomurus	0	0	0	0	0	0	0.006961	0.01206	0.009493	0.008276	0.01266	0.02192	0.006961	0.01206	0.5312	0.5702
norank_f__Longimicrobiaceae	0.008227	0.009743	0	0	0.01835	0.01221	0	0	0.00443	0.007673	0.001899	0.003288	0.003164	0.0029	0.09239	0.194
norank_f__norank_o__norank_c__Anaerolineae	0	0	0	0	0	0	0.02531	0.005481	0.002531	0.004384	0.006961	0.007673	0.001266	0.002192	0.02912	0.09098
Porphyrobacter	0	0	0.003797	0.006577	0	0	0.01013	0.008972	0.02152	0.01902	0	0	0	0	0.1186	0.2384
Caldalkalibacillus	0.006328	0.01096	0	0	0.002531	0.0029	0.008227	0.0029	0.006961	0.0029	0.007594	0.003797	0.003797	0.006577	0.2378	0.403
norank_f__norank_o__norank_c__Subgroup_18	0.01392	0.003952	0.0006328	0.001096	0.007594	0.01005	0.005696	0.001899	0.001899	0.003288	0.00443	0.007673	0.001266	0.002192	0.137	0.2591
unclassified_f__Azospirillaceae	0	0	0.003164	0.005481	0	0	0.01202	0.01144	0.01519	0.008276	0.003797	0.003288	0.001266	0.002192	0.08813	0.187
norank_f__Acidobacteriaceae_Subgroup_1	0.01139	0.006577	0	0	0.001266	0.002192	0.003164	0.005481	0	0	0.01266	0.01333	0.006328	0.01096	0.166	0.2978
IMCC26207	0	0	0.01709	0.01687	0.01013	0.01292	0	0	0.003797	0.003288	0.001266	0.002192	0	0	0.05134	0.1265
unclassified_p__Patescibacteria	0.01772	0.008972	0.006961	0.01046	0	0	0.003797	0.006577	0.0006328	0.001096	0.002531	0.002192	0	0	0.07077	0.1582
norank_f__norank_o__norank_c__norank_p__SAR324_cladeMarine_group_B	0.01392	0.007904	0	0	0.003164	0.0029	0.003797	0.003288	0.008227	0.01425	0.002531	0.004384	0	0	0.1239	0.2431
unclassified_f__Clostridiaceae	0	0	0	0	0.001899	0.003288	0.00886	0.01221	0	0	0.01835	0.01615	0.001899	0.003288	0.2263	0.3847
Longivirga	0	0	0.02531	0.01546	0	0	0	0	0.005696	0.003288	0	0	0	0	0.00321	0.07269
Nonomuraea	0	0	0.01266	0.02192	0	0	0.01013	0.01754	0.007594	0.01315	0	0	0	0	0.6147	0.6337
SWB02	0.009493	0.003797	0.002531	0.002192	0.01076	0.01702	0.006328	0.01096	0	0	0	0	0.001266	0.002192	0.143	0.2665
Rubellimicrobium	0.01392	0.001096	0	0	0.01266	0.01046	0.003797	0.006577	0	0	0	0	0	0	0.007755	0.07269
Symbiobacterium	0	0	0	0	0.001899	0.003288	0.005696	0.009865	0.01835	0.008769	0.003797	0.003797	0.0006328	0.001096	0.08338	0.1784
Anaerocolumna	0	0	0.01202	0.002192	0.005063	0.004384	0.001266	0.002192	0	0	0.01139	0.01973	0	0	0.06026	0.1428
norank_f__norank_o__norank_c__SJA-28	0.006961	0.008972	0.00886	0.009556	0.006961	0.007673	0.001266	0.002192	0.001266	0.002192	0.003797	0.006577	0	0	0.4771	0.5504
Lysinimonas	0	0	0.01835	0.004384	0	0	0	0	0.00443	0.003952	0	0	0.006328	0.005481	0.01437	0.07269
unclassified_f__Paenibacillaceae	0.006328	0.0058	0.001266	0.002192	0.01013	0.007904	0	0	0.005696	0	0.003164	0.0029	0.001899	0.003288	0.1058	0.2176
Longispora	0	0	0	0	0	0	0.002531	0.004384	0.01519	0.01622	0.01076	0.01399	0	0	0.138	0.2603
Pseudenhygromyxa	0.01202	0.0029	0	0	0.01013	0.0116	0.001266	0.002192	0.001266	0.002192	0	0	0.003797	0.003797	0.05619	0.1351
Enterococcus	0	0	0	0	0	0	0.02468	0.02468	0.0006328	0.001096	0.003164	0.005481	0	0	0.208	0.3573
Parafrigoribacterium	0.003797	0.006577	0	0	0	0	0	0	0.001899	0.003288	0.02278	0.01155	0	0	0.02131	0.07556
Leucobacter	0.001266	0.002192	0	0	0.006328	0.01096	0.01202	0.002192	0.0006328	0.001096	0.005696	0.005696	0.002531	0.002192	0.1488	0.2747
Brachybacterium	0	0	0	0	0	0	0	0	0	0	0.02785	0.04183	0	0	0.04985	0.1239
Brevibacillus	0.01519	0.01329	0	0	0.006328	0.003952	0.001266	0.002192	0	0	0.00443	0.007673	0.0006328	0.001096	0.04778	0.1239
OM60NOR5_clade	0.005696	0.005023	0.003797	0.003797	0.006961	0.001096	0.00886	0.01535	0	0	0.002531	0.004384	0	0	0.253	0.4223
norank_f__norank_o__norank_c__Lineage_IIb	0.002531	0.001096	0.003164	0.002192	0.001899	0.001899	0.008227	0.002192	0.003797	0.003288	0.006328	0.007904	0.001266	0.002192	0.2649	0.4385
Nguyenibacter	0	0	0	0	0	0	0.02721	0.007673	0	0	0	0	0	0	0.002933	0.07269
Gordonia	0.00443	0.007673	0	0	0.003797	0.006577	0	0	0.003164	0.005481	0.01519	0.0187	0	0	0.4138	0.4973
unclassified_o__Bacillales	0.005063	0.007188	0.001899	0.003288	0.007594	0.005023	0.00443	0.006103	0.003164	0.001096	0.00443	0.003952	0	0	0.3496	0.4973
Catellatospora	0	0	0	0	0.01899	0.01644	0	0	0	0	0	0	0.006961	0.01206	0.1198	0.2384
norank_f__norank_o__norank_c__norank_p__NB1-j	0.002531	0.002192	0.001266	0.002192	0.01456	0.01902	0.002531	0.004384	0.003797	0.003797	0	0	0.001266	0.002192	0.5126	0.5521
Micropruina	0.001899	0.003288	0.002531	0.004384	0.02025	0.01475	0.001266	0.002192	0	0	0	0	0	0	0.07264	0.1599
unclassified_f__Erwiniaceae	0	0	0.01519	0.02631	0.00886	0.01535	0.001266	0.002192	0	0	0	0	0	0	0.6147	0.6337
norank_f__Babeliaceae	0.001899	0.001899	0.007594	0.0087	0.00443	0.006103	0.003164	0.0029	0.003164	0.0029	0.003797	0.003288	0.001266	0.002192	0.8349	0.8425
Nannocystis	0.009493	0.008276	0.001266	0.001096	0.006328	0.007904	0	0	0.00443	0.004778	0.002531	0.0029	0.001266	0.002192	0.4691	0.5493
unclassified_f__Burkholderiaceae	0	0	0.009493	0.01644	0.005063	0.008769	0.003164	0.003952	0	0	0.00443	0.001096	0.003164	0.005481	0.3919	0.4973
Kaistia	0	0	0.01139	0.001899	0	0	0.002531	0.004384	0.01139	0.001899	0	0	0	0	0.006177	0.07269
Ochrobactrum	0	0	0	0	0	0	0	0	0.01835	0.003952	0	0	0.006961	0.01206	0.01815	0.07477
Actinomadura	0.00443	0.007673	0.006961	0.01206	0.003797	0.006577	0.009493	0.01644	0	0	0	0	0	0	0.7343	0.7461
Patulibacter	0.005063	0.008769	0	0	0.01709	0.0296	0.001899	0.003288	0	0	0	0	0	0	0.6147	0.6337
Shinella	0.01266	0.0116	0	0	0.007594	0.01315	0	0	0	0	0	0	0.003164	0.005481	0.2524	0.4219
Roseateles	0	0	0.01709	0.01507	0	0	0	0	0	0	0	0	0.006328	0.01096	0.1205	0.2384
norank_f__norank_o__Elev-16S-1166	0.005696	0.006845	0.001899	0.003288	0.003164	0.0029	0.001266	0.002192	0.001899	0.003288	0.005696	0.005696	0.003797	0.006577	0.8704	0.8748
norank_f__norank_o__B10-SB3A	0	0	0	0	0	0	0.001266	0.002192	0	0	0.02088	0.01709	0.001266	0.002192	0.02791	0.0886
Oerskovia	0	0	0	0	0.01899	0.02966	0	0	0.0006328	0.001096	0.003164	0.005481	0	0	0.2386	0.403
Methylocystis	0	0	0.01076	0.009743	0	0	0.005063	0.0029	0.00443	0.007673	0.002531	0.004384	0	0	0.132	0.252
unclassified_o__Myxococcales	0.001266	0.002192	0.005696	0.003288	0.006961	0.01046	0.003797	0.003797	0.001266	0.002192	0.003797	0.003797	0	0	0.3041	0.4918
Sphingobacterium	0	0	0.001266	0.002192	0.009493	0.01644	0.006328	0.006667	0.001899	0.003288	0.003164	0.0029	0.0006328	0.001096	0.6226	0.6393
Hydrogenispora	0.001266	0.002192	0	0	0.001266	0.002192	0.00443	0.003952	0.01076	0.007904	0.00443	0.006103	0	0	0.1092	0.2236
Ktedonobacter	0.001266	0.002192	0	0	0.00443	0.003952	0.001899	0.003288	0	0	0.01329	0.01433	0.001266	0.002192	0.2923	0.4751
norank_f__type_III	0.001266	0.002192	0.007594	0.006845	0.001266	0.002192	0.001266	0.002192	0.001899	0.003288	0.005063	0.004778	0.003797	0.003797	0.5676	0.606
unclassified_o__Propionibacteriales	0.01899	0.02	0.001266	0.002192	0	0	0	0	0.001266	0.002192	0	0	0	0	0.2078	0.3573
norank_f__Nitrosomonadaceae	0.01013	0.003952	0.005063	0.008769	0.002531	0.004384	0	0	0.001899	0.003288	0.001899	0.003288	0	0	0.1793	0.3174
Collimonas	0	0	0.002531	0.004384	0	0	0.005696	0.005023	0.003164	0.005481	0.01013	0.004778	0	0	0.0786	0.1701
norank_f__norank_o__Lineage_IV	0.001899	0.003288	0.001266	0.002192	0.001266	0.002192	0.001266	0.002192	0.0006328	0.001096	0.01329	0.006845	0.001899	0.001899	0.1633	0.2964
Aetherobacter	0	0	0.009493	0.01186	0	0	0	0	0.006961	0.01206	0	0	0.005063	0.008769	0.2729	0.4494
Longimicrobium	0.007594	0.01005	0	0	0.0006328	0.001096	0.0006328	0.001096	0.00886	0.01221	0.003797	0.006577	0	0	0.3461	0.4973
unclassified_c__Bacteroidia	0.00443	0.006103	0.00443	0.003952	0.003797	0.006577	0.001266	0.002192	0.002531	0.002192	0.003164	0.0029	0.001266	0.002192	0.8795	0.8831
unclassified_f__Symbiobacteraceae	0.01582	0.003952	0.001266	0.002192	0	0	0.003797	0.005023	0	0	0	0	0	0	0.01717	0.07477
unclassified_f__Planococcaceae	0.003797	0.006577	0	0	0.00443	0.007673	0.001899	0.001899	0.01013	0.0116	0	0	0	0	0.319	0.4973
Alicyclobacillus	0.008227	0.007673	0	0	0.002531	0.002192	0.001266	0.002192	0	0	0.008227	0.007188	0	0	0.1655	0.2978
Rickettsiella	0	0	0.02025	0.02585	0	0	0	0	0	0	0	0	0	0	0.04985	0.1239
Chthonobacter	0.006961	0.006103	0	0	0.01013	0.0116	0	0	0.002531	0.004384	0	0	0	0	0.1319	0.252
Streptosporangium	0.01266	0.02192	0	0	0	0	0	0	0	0	0.006961	0.01206	0	0	0.5101	0.5504
Siccirubricoccus	0	0	0	0	0.009493	0.008276	0.001266	0.002192	0.00886	0.007904	0	0	0	0	0.1229	0.2416
unclassified_o__Chthonomonadales	0	0	0.00886	0.001096	0	0	0.006961	0.001096	0.003797	0.005023	0	0	0	0	0.01003	0.07269
unclassified_o__Corynebacteriales	0	0	0.006328	0.005481	0.005063	0.0058	0.0006328	0.001096	0.007594	0.006845	0	0	0	0	0.1649	0.2978
norank_f__EF100-94H03	0.01582	0.008561	0	0	0.002531	0.004384	0	0	0	0	0	0	0.001266	0.002192	0.02447	0.08238
Undibacterium	0	0	0.01835	0.01096	0	0	0	0	0	0	0.001266	0.002192	0	0	0.009546	0.07269
Cytophaga	0.006961	0.001096	0.001899	0.003288	0.003797	0.003288	0.001899	0.003288	0.001266	0.002192	0.001266	0.002192	0.001899	0.003288	0.1884	0.3325
OLB12	0.006961	0.0029	0.005696	0.003288	0	0	0.001899	0.003288	0.001266	0.002192	0.003164	0.005481	0	0	0.08289	0.1778
unclassified_f__Nannocystaceae	0.005063	0.0058	0	0	0.01329	0.01831	0.0006328	0.001096	0	0	0	0	0	0	0.1224	0.2411
unclassified_f__Vicinamibacteraceae	0.01202	0.01046	0	0	0	0	0.00443	0.004778	0.002531	0.004384	0	0	0	0	0.1324	0.2523
Stella	0.01645	0.003952	0	0	0.002531	0.004384	0	0	0	0	0	0	0	0	0.009635	0.07269
Sorangium	0.001899	0.003288	0	0	0.001899	0.003288	0.01456	0.02521	0	0	0	0	0	0	0.6152	0.6337
unclassified_p__Armatimonadota	0	0	0.00443	0.004778	0	0	0.01013	0.007188	0.001899	0.003288	0.0006328	0.001096	0.001266	0.002192	0.1104	0.2255
Cellulosimicrobium	0	0	0	0	0.01709	0.0296	0	0	0	0	0	0	0.001266	0.002192	0.5101	0.5504
norank_f__norank_o__JG36-GS-52	0	0	0.01519	0.009493	0.001266	0.002192	0.001266	0.002192	0	0	0	0	0.0006328	0.001096	0.03911	0.1082
unclassified_p__Planctomycetota	0.009493	0.001899	0	0	0.006961	0.005481	0	0	0	0	0.001899	0.003288	0	0	0.009424	0.07269
norank_f__norank_o__MVP-88	0.002531	0.0029	0.001899	0.003288	0.006328	0.006667	0.001899	0.003288	0.001266	0.002192	0.0006328	0.001096	0.003797	0.003797	0.7532	0.7632
norank_f__norank_o__norank_c__Subgroup_25	0	0	0	0	0	0	0.01392	0.004778	0	0	0.00443	0.006103	0	0	0.00969	0.07269
Filomicrobium	0.01013	0.004384	0	0	0.007594	0.01315	0	0	0	0	0	0	0	0	0.02355	0.08038
unclassified_f__Devosiaceae	0.007594	0.0087	0	0	0.008227	0.01425	0	0	0	0	0	0	0.001899	0.003288	0.2835	0.463
norank_f__CPla-3_termite_group	0	0	0.006961	0.007673	0	0	0.002531	0.002192	0.005063	0.001096	0.001899	0.003288	0.001266	0.002192	0.1297	0.252
norank_f__27F-1492R	0.003797	0.005023	0.001899	0.003288	0.001266	0.002192	0.001899	0.003288	0	0	0.006328	0.006667	0.002531	0.004384	0.6392	0.6557
Alsobacter	0	0	0.001899	0.003288	0.01519	0.01433	0	0	0	0	0	0	0	0	0.1205	0.2384
unclassified_f__Nostocaceae	0.001266	0.002192	0	0	0	0	0.003164	0.0029	0.003164	0.005481	0.008227	0.007188	0.001266	0.002192	0.3509	0.4973
Pelosinus	0	0	0.008227	0.007188	0.001266	0.002192	0.003164	0.0029	0.001899	0.003288	0.002531	0.002192	0	0	0.3178	0.4973
norank_f__norank_o__norank_c__Dojkabacteria	0.00443	0.004384	0	0	0.006961	0.007673	0.002531	0.004384	0	0	0.0006328	0.001096	0.002531	0.004384	0.2104	0.3609
Ancylobacter	0	0	0.006328	0.006667	0.01013	0.01754	0	0	0	0	0	0	0	0	0.167	0.2978
norank_f__Moraxellaceae	0	0	0.001899	0.001899	0	0	0.00886	0.01535	0.003797	0.003797	0	0	0.001899	0.003288	0.3501	0.4973
norank_f__norank_o__Defluviicoccales	0.003164	0.0029	0.001899	0.001899	0.003797	0.006577	0.001266	0.002192	0.005063	0.004384	0	0	0.001266	0.002192	0.5901	0.6281
Rhodoferax	0	0	0.001266	0.002192	0	0	0.001899	0.003288	0.006328	0.01096	0.006961	0.0058	0	0	0.131	0.252
Aquisphaera	0	0	0.0006328	0.001096	0.001266	0.002192	0.006328	0.006667	0.006328	0.002192	0	0	0.001899	0.003288	0.09632	0.2005
Williamsia	0	0	0	0	0.002531	0.004384	0.003164	0.003952	0	0	0.008227	0.004384	0.002531	0.0029	0.07369	0.1619
unclassified_f__Saccharimonadaceae	0	0	0	0	0	0	0	0	0.01645	0.0285	0	0	0	0	0.4232	0.4973
norank_f__Amb-16S-1034	0	0	0	0	0	0	0.01076	0.01863	0	0	0.005063	0.008769	0	0	0.5101	0.5504
norank_f__norank_o__EC3	0.0006328	0.001096	0.00886	0.009556	0	0	0	0	0	0	0.006328	0.007904	0	0	0.1224	0.2411
unclassified_f__Rhizobiales_Incertae_Sedis	0.002531	0.004384	0	0	0	0	0.0006328	0.001096	0.0006328	0.001096	0.006328	0.01096	0.005696	0.009865	0.858	0.8638
Luteimonas	0	0	0	0	0	0	0	0	0.01519	0.02631	0	0	0	0	0.4232	0.4973
Flaviaesturariibacter	0	0	0.003164	0.0029	0	0	0.001266	0.002192	0.01076	0.01546	0	0	0	0	0.1388	0.2605
Rhodopseudomonas	0	0	0	0	0	0	0	0	0	0	0	0	0.01519	0.02631	0.4232	0.4973
Hirschia	0.005696	0.005023	0	0	0.009493	0.008276	0	0	0	0	0	0	0	0	0.0678	0.1555
Halocella	0.006328	0.01096	0	0	0.003797	0.006577	0.001266	0.002192	0.002531	0.004384	0	0	0.001266	0.002192	0.858	0.8638
Saccharomonospora	0.00886	0.007673	0	0	0.006328	0.0058	0	0	0	0	0	0	0	0	0.0674	0.1553
Calditerrivibrio	0	0	0.005063	0.004778	0	0	0.001899	0.003288	0.001899	0.003288	0.00443	0.007673	0.001266	0.002192	0.5721	0.6102
unclassified_c__Ktedonobacteria	0.001266	0.002192	0	0	0	0	0.00886	0.008561	0.003164	0.0029	0.001266	0.002192	0	0	0.2057	0.3573
norank_f__norank_o__Oligoflexales	0.003164	0.0029	0.001266	0.001096	0.001266	0.001096	0.002531	0.002192	0	0	0.005063	0.0029	0.001266	0.002192	0.2151	0.3676
Isoptericola	0	0	0	0	0.005696	0.009865	0	0	0.003164	0.005481	0	0	0.005696	0.009865	0.6152	0.6337
Lachnoclostridium	0.001266	0.002192	0.01329	0.02302	0	0	0	0	0	0	0	0	0	0	0.5101	0.5504
Pseudogulbenkiania	0	0	0	0	0	0	0.01139	0.01245	0.003164	0.0029	0	0	0	0	0.0678	0.1555
norank_f__Phycisphaeraceae	0.006961	0.003952	0.001899	0.001899	0	0	0	0	0	0	0.001266	0.002192	0.003797	0.001899	0.01848	0.07477
Holophaga	0.00443	0.003952	0	0	0	0	0.008227	0.007188	0	0	0	0	0.001266	0.002192	0.1186	0.2384
Allocatelliglobosispora	0	0	0	0	0	0	0	0	0.01392	0.01264	0	0	0	0	0.04985	0.1239
Lactococcus	0	0	0	0	0	0	0	0	0	0	0.01392	0.02411	0	0	0.4232	0.4973
Acinetobacter	0	0	0	0	0	0	0.008227	0.006103	0.001899	0.003288	0	0	0.003164	0.0029	0.03515	0.1003
Geobacter	0.001899	0.003288	0.005063	0.002192	0	0	0.003164	0.0029	0.003164	0.005481	0	0	0	0	0.14	0.2623
norank_f__norank_o__CCM19a	0.00443	0.007673	0	0	0.00886	0.01535	0	0	0	0	0	0	0	0	0.5101	0.5504
norank_f__unclassified	0.008227	0.0029	0	0	0.003164	0.003952	0	0	0	0	0	0	0.001899	0.003288	0.02505	0.08403
Geobacillus	0.001266	0.002192	0	0	0.001899	0.001899	0.007594	0.001899	0.002531	0.004384	0	0	0	0	0.05028	0.1245
Tepidimicrobium	0.003164	0.0029	0.001266	0.002192	0.00443	0.003952	0.0006328	0.001096	0.001266	0.002192	0	0	0.002531	0.004384	0.5559	0.5942
Anaerosalibacter	0	0	0	0	0.002531	0.002192	0	0	0	0	0.00443	0.004778	0.006328	0.006667	0.1025	0.212
Thermoflavimicrobium	0	0	0	0	0	0	0	0	0.01266	0.0116	0	0	0	0	0.04985	0.1239
Terribacillus	0	0	0	0	0.01076	0.01863	0	0	0	0	0	0	0.001899	0.003288	0.5101	0.5504
norank_f__norank_o__Cytophagales	0.001899	0.003288	0.008227	0.0029	0	0	0.001899	0.003288	0.0006328	0.001096	0	0	0	0	0.04993	0.1239
unclassified_c__Clostridia	0	0	0.001899	0.003288	0.001899	0.003288	0.0006328	0.001096	0.006961	0.006103	0.001266	0.002192	0	0	0.4497	0.5278
Blastocatella	0.003797	0.006577	0.002531	0.004384	0.003164	0.0029	0.001899	0.003288	0.001266	0.002192	0	0	0	0	0.6839	0.6986
Nocardiopsis	0.0006328	0.001096	0	0	0.002531	0.004384	0	0	0.001266	0.002192	0.005063	0.004778	0.003164	0.0029	0.3771	0.4973
MM1	0	0	0.0006328	0.001096	0	0	0.001266	0.002192	0.006328	0.01096	0.00443	0.001096	0	0	0.09501	0.1988
Erysipelatoclostridium	0	0	0	0	0	0	0.005063	0.0029	0.001266	0.002192	0.00443	0.001096	0.001266	0.002192	0.02247	0.07883
Aureimonas	0	0	0.003797	0.003797	0	0	0.001899	0.003288	0.0006328	0.001096	0.001899	0.003288	0.003797	0.006577	0.6146	0.6337
Comamonas	0	0	0	0	0	0	0	0	0.007594	0.01315	0.002531	0.004384	0.001899	0.003288	0.6147	0.6337
norank_f__Entotheonellaceae	0.002531	0.004384	0.001899	0.003288	0	0	0.007594	0.0087	0	0	0	0	0	0	0.2552	0.4245
norank_f__NS9_marine_group	0.002531	0.002192	0	0	0.002531	0.002192	0	0	0	0	0.001266	0.002192	0.005696	0.005023	0.1753	0.3108
Thermobifida	0.002531	0.004384	0	0	0.00443	0.007673	0	0	0.00443	0.007673	0	0	0	0	0.6152	0.6337
Microcoleus_Es-Yyy1400	0.006961	0.006667	0	0	0.00443	0.001096	0	0	0	0	0	0	0	0	0.01712	0.07477
Laceyella	0	0	0	0	0	0	0	0	0.007594	0.01315	0.003797	0.003288	0	0	0.1662	0.2978
norank_f__Kineosporiaceae	0	0	0	0	0.00886	0.007904	0	0	0	0	0.002531	0.004384	0	0	0.1205	0.2384
Aquaspirillum	0	0	0	0	0	0	0	0	0	0	0.01139	0.01057	0	0	0.04985	0.1239
Dyadobacter	0	0	0	0	0	0	0.001899	0.003288	0.006961	0.008972	0.001899	0.003288	0	0	0.2728	0.4494
norank_f__norank_o__Candidatus_Peribacteria	0.007594	0.006577	0	0	0.001899	0.003288	0.001266	0.002192	0	0	0	0	0	0	0.2072	0.3573
norank_f__norank_o__norank_c__Pla4_lineage	0.003797	0.003797	0	0	0.005696	0.009865	0.001266	0.002192	0	0	0	0	0	0	0.2835	0.463
Azospira	0	0	0	0	0.001266	0.002192	0	0	0.001266	0.002192	0	0	0.008227	0.01425	0.6152	0.6337
unclassified_f__Propionibacteriaceae	0.001266	0.002192	0	0	0	0	0	0	0.003164	0.005481	0.003164	0.0029	0.003164	0.0029	0.3064	0.4947
Pseudoxanthomonas	0.003797	0.006577	0	0	0.006961	0.01206	0	0	0	0	0	0	0	0	0.5101	0.5504
Crenobacter	0	0	0	0	0	0	0.007594	0.006577	0	0	0.003164	0.0029	0	0	0.0674	0.1553
UTBCD1	0	0	0	0	0	0	0.002531	0.004384	0.00443	0.003952	0.003797	0.006577	0	0	0.3159	0.4973
Pseudactinotalea	0.002531	0.004384	0	0	0.008227	0.0029	0	0	0	0	0	0	0	0	0.01555	0.07269
unclassified_f__Micropepsaceae	0	0	0	0	0	0	0.003797	0.003797	0	0	0.003164	0.005481	0.003797	0.006577	0.3314	0.4973
Filimonas	0	0	0.007594	0	0	0	0.0006328	0.001096	0.002531	0.004384	0	0	0	0	0.03034	0.09274
Clostridium_sensu_stricto_6	0	0	0.003164	0.0029	0.002531	0.002192	0.002531	0.004384	0.002531	0.002192	0	0	0	0	0.2595	0.4301
Acidisphaera	0	0	0	0	0	0	0	0	0	0	0	0	0.01013	0.01754	0.4232	0.4973
unclassified_o__SBR1031	0.00443	0.007673	0.001899	0.001899	0	0	0.002531	0.002192	0.001266	0.002192	0	0	0	0	0.3387	0.4973
Clostridium_sensu_stricto_3	0	0	0.005063	0.002192	0	0	0	0	0	0	0.005063	0.008769	0	0	0.02355	0.08038
FFCH7168	0.003164	0.0029	0.001899	0.001899	0.0006328	0.001096	0.003164	0.0029	0	0	0.001266	0.002192	0	0	0.2968	0.4815
Azorhizobium	0	0	0	0	0	0	0	0	0	0	0.006961	0.007188	0.003164	0.005481	0.01815	0.07477
unclassified_f__Flavobacteriaceae	0	0	0	0	0.002531	0.002192	0.00443	0.007673	0	0	0.003164	0.005481	0	0	0.3305	0.4973
Minicystis	0	0	0.002531	0.004384	0	0	0.00443	0.007673	0.003164	0.005481	0	0	0	0	0.6147	0.6337
Constrictibacter	0.002531	0.004384	0	0	0.007594	0.006845	0	0	0	0	0	0	0	0	0.1205	0.2384
unclassified_c__Limnochordia	0	0	0	0	0	0	0.001266	0.002192	0.006328	0.005481	0	0	0.001899	0.003288	0.2072	0.3573
unclassified_f__Hungateiclostridiaceae	0	0	0.001899	0.001899	0	0	0.003164	0.002192	0.001266	0.001096	0.003164	0.005481	0	0	0.1036	0.2134
norank_f__Rhodocyclaceae	0.003164	0.0029	0.002531	0.004384	0.001899	0.003288	0.001899	0.003288	0	0	0	0	0	0	0.4988	0.5504
Actinocorallia	0	0	0	0	0	0	0	0	0.009493	0.01644	0	0	0	0	0.4232	0.4973
Thermobacillus	0	0	0	0	0.00443	0.003952	0.001266	0.002192	0.002531	0.002192	0	0	0.001266	0.002192	0.221	0.3764
norank_f__NS11-12_marine_group	0	0	0.002531	0.004384	0.001266	0.002192	0.003797	0.003797	0.0006328	0.001096	0.001266	0.002192	0	0	0.5546	0.5934
Tundrisphaera	0	0	0.0006328	0.001096	0.001266	0.002192	0.003164	0.005481	0.002531	0.004384	0.0006328	0.001096	0.001266	0.002192	0.9586	0.9596
unclassified_o__Sphingobacteriales	0	0	0.002531	0.004384	0	0	0.003797	0.006577	0	0	0.003164	0.005481	0	0	0.6147	0.6337
norank_f__norank_o__FFCH16767	0.001899	0.003288	0.001266	0.002192	0.005063	0.002192	0	0	0	0	0.0006328	0.001096	0	0	0.07845	0.1701
unclassified_o__Xanthomonadales	0.001899	0.003288	0.003797	0.006577	0.001899	0.003288	0.0006328	0.001096	0	0	0.0006328	0.001096	0	0	0.8586	0.8638
Cerasibacillus	0.003797	0.006577	0	0	0.005063	0.008769	0	0	0	0	0	0	0	0	0.5101	0.5504
norank_f__norank_o__DS-100	0.001266	0.001096	0	0	0.001266	0.002192	0	0	0.002531	0.004384	0.003797	0.005023	0	0	0.329	0.4973
norank_f__norank_o__SAR202_clade	0.006328	0.003952	0	0	0.002531	0.002192	0	0	0	0	0	0	0	0	0.01134	0.07269
norank_f__AB1	0	0	0.0006328	0.001096	0.001266	0.002192	0.005063	0.0058	0.001266	0.002192	0	0	0	0	0.3528	0.4973
norank_f__37-13	0.002531	0.002192	0.001266	0.002192	0	0	0.0006328	0.001096	0.001899	0.003288	0	0	0.001899	0.003288	0.6452	0.6605
Magnetospirillum	0	0	0.003797	0.003797	0.001899	0.003288	0.0006328	0.001096	0.0006328	0.001096	0.001266	0.002192	0	0	0.514	0.553
norank_f__norank_o__norank_c__Planctomycetes	0	0	0.002531	0.002192	0.002531	0.002192	0.001899	0.001899	0.001266	0.002192	0	0	0	0	0.2119	0.3628
Qipengyuania	0.005696	0.009865	0	0	0	0	0.002531	0.004384	0	0	0	0	0	0	0.5101	0.5504
norank_f__norank_o__PB19	0.00443	0.003952	0	0	0.002531	0.004384	0	0	0	0	0	0	0.001266	0.002192	0.2524	0.4219
Beijerinckia	0	0	0	0	0	0	0	0	0.008227	0.01425	0	0	0	0	0.4232	0.4973
Irregularibacter	0.006328	0.004384	0	0	0.001899	0.003288	0	0	0	0	0	0	0	0	0.018	0.07477
TM7a	0	0	0	0	0	0	0	0	0.002531	0.004384	0.005696	0.009865	0	0	0.5101	0.5504
Candidatus_Nostocoida	0	0	0.003164	0.005481	0	0	0	0	0.005063	0.008769	0	0	0	0	0.5101	0.5504
Hymenobacter	0	0	0.0006328	0.001096	0	0	0.006961	0.003952	0.0006328	0.001096	0	0	0	0	0.02123	0.07556
Candidatus_Amoebophilus	0	0	0	0	0.001899	0.003288	0.001266	0.002192	0	0	0	0	0.00443	0.001096	0.05172	0.127
Clostridium_sensu_stricto_8	0	0	0.0006328	0.001096	0.001899	0.003288	0	0	0.001899	0.003288	0.003164	0.005481	0	0	0.7348	0.7461
Oceanobacillus	0	0	0	0	0.001266	0.002192	0	0	0.0006328	0.001096	0.005696	0.005696	0	0	0.208	0.3573
norank_f__Bacillaceae	0.003797	0.006577	0	0	0	0	0.001899	0.003288	0.0006328	0.001096	0.001266	0.002192	0	0	0.7343	0.7461
norank_f__Geobacteraceae	0	0	0.005063	0.004384	0	0	0.002531	0.002192	0	0	0	0	0	0	0.06701	0.1551
Aerosphaera	0	0	0	0	0	0	0.007594	0.007594	0	0	0	0	0	0	0.04985	0.1239
norank_f__norank_o__norank_c__norank_p__FCPU426	0.006328	0.001096	0	0	0.001266	0.002192	0	0	0	0	0	0	0	0	0.009546	0.07269
norank_f__norank_o__OPB41	0	0	0.007594	0.007594	0	0	0	0	0	0	0	0	0	0	0.04985	0.1239
Nitratireductor	0	0	0	0	0	0	0	0	0.007594	0.01315	0	0	0	0	0.4232	0.4973
norank_f__norank_o__Subgroup_12	0	0	0	0	0	0	0.001266	0.002192	0	0	0.006328	0.001096	0	0	0.009546	0.07269
norank_f__Marinococcaceae	0.002531	0.004384	0	0	0.005063	0.0058	0	0	0	0	0	0	0	0	0.1443	0.2674
Timonella	0	0	0	0	0	0	0.001266	0.002192	0.005696	0.009865	0	0	0	0	0.5101	0.5504
Fonticella	0	0	0.001266	0.002192	0	0	0	0	0	0	0.005696	0.005023	0	0	0.1205	0.2384
Sediminibacterium	0.001266	0.002192	0.001899	0.003288	0	0	0.002531	0.004384	0.001266	0.002192	0	0	0	0	0.7348	0.7461
Sporolactobacillus	0	0	0	0	0	0	0	0	0.001899	0.003288	0.003164	0.005481	0.001899	0.003288	0.6152	0.6337
norank_f__norank_o__Vampirovibrionales	0	0	0	0	0	0	0.001266	0.002192	0.001899	0.001899	0.003797	0.003797	0	0	0.15	0.2763
Clostridium_sensu_stricto_5	0	0	0	0	0	0	0.001266	0.002192	0.005696	0.005696	0	0	0	0	0.1205	0.2384
Tahibacter	0.001899	0.003288	0	0	0	0	0	0	0.003797	0.006577	0	0	0.001266	0.002192	0.6147	0.6337
norank_f__norank_o__norank_c__Bacilli	0	0	0	0	0.0006328	0.001096	0	0	0	0	0.001899	0.003288	0.00443	0.007673	0.6147	0.6337
unclassified_f__Lachnospiraceae	0	0	0.003797	0.003797	0	0	0	0	0.003164	0.005481	0	0	0	0	0.167	0.2978
unclassified_f__Geobacteraceae	0	0	0	0	0	0	0.002531	0.0029	0.003164	0.005481	0.001266	0.002192	0	0	0.3011	0.4877
Aquabacterium	0	0	0.006961	0.01206	0	0	0	0	0	0	0	0	0	0	0.4232	0.4973
unclassified_f__Geminicoccaceae	0.006961	0.01206	0	0	0	0	0	0	0	0	0	0	0	0	0.4232	0.4973
Domibacillus	0	0	0	0	0	0	0	0	0	0	0.003797	0.006577	0.003164	0.005481	0.5101	0.5504
unclassified_f__Longimicrobiaceae	0.0006328	0.001096	0	0	0	0	0.003164	0.005481	0.003164	0.0029	0	0	0	0	0.2669	0.441
Vagococcus	0	0	0	0	0	0	0.00443	0.007673	0	0	0	0	0.001899	0.003288	0.5101	0.5504
norank_f__norank_o__M55-D21	0.001266	0.002192	0	0	0	0	0	0	0.005063	0.0058	0	0	0	0	0.1317	0.252
Clostridioides	0.001266	0.002192	0	0	0	0	0	0	0	0	0.003797	0.003288	0.001266	0.002192	0.207	0.3573
norank_f__norank_o__norank_c__Lineage_IIc	0.00443	0.003952	0	0	0	0	0.001899	0.003288	0	0	0	0	0	0	0.1317	0.252
Propionivibrio	0	0	0.001266	0.002192	0.005063	0.008769	0	0	0	0	0	0	0	0	0.5101	0.5504
norank_f__norank_o__MBA03	0.001899	0.001899	0	0	0	0	0.002531	0.004384	0.001899	0.003288	0	0	0	0	0.3314	0.4973
E1B-B3-114	0	0	0	0	0.001899	0.003288	0.001899	0.003288	0.002531	0.004384	0	0	0	0	0.6152	0.6337
Nostoc_PCC-73102	0	0	0.001266	0.002192	0	0	0	0	0.003164	0.005481	0	0	0.001899	0.003288	0.6147	0.6337
Promicromonospora	0	0	0.001266	0.002192	0	0	0	0	0.005063	0.008769	0	0	0	0	0.5101	0.5504
norank_f__UBA12409	0.0006328	0.001096	0	0	0	0	0.003797	0.006577	0	0	0.001899	0.003288	0	0	0.6147	0.6337
Paenisporosarcina	0	0	0	0	0	0	0.0006328	0.001096	0.005063	0.008769	0.0006328	0.001096	0	0	0.6152	0.6337
Knoellia	0	0	0	0	0.003797	0.003288	0	0	0	0	0.002531	0.004384	0	0	0.1662	0.2978
Aggregicoccus	0	0	0.006328	0.007904	0	0	0	0	0	0	0	0	0	0	0.04985	0.1239
Phreatobacter	0.003797	0.003288	0	0	0	0	0	0	0	0	0.002531	0.004384	0	0	0.1662	0.2978
Fictibacillus	0	0	0	0	0	0	0	0	0	0	0.003797	0.003797	0.002531	0.004384	0.1551	0.2836
Actinokineospora	0	0	0	0	0	0	0	0	0	0	0.006328	0.01096	0	0	0.4232	0.4973
unclassified_o__Thermomicrobiales	0	0	0	0	0	0	0.001899	0.003288	0.001899	0.003288	0.001899	0.003288	0	0	0.6168	0.634
Stenotrophobacter	0.001899	0.003288	0.001266	0.002192	0.001899	0.003288	0	0	0	0	0.0006328	0.001096	0	0	0.7348	0.7461
norank_f__norank_o__Micavibrionales	0.003797	0.003797	0	0	0.001899	0.003288	0	0	0	0	0	0	0	0	0.1443	0.2674
Azoarcus	0	0	0	0	0	0	0.005696	0.001899	0	0	0	0	0	0	0.002933	0.07269
unclassified_f__Fibrobacteraceae	0	0	0	0	0	0	0.005696	0.005023	0	0	0	0	0	0	0.04985	0.1239
Shimazuella	0	0	0.001266	0.002192	0	0	0.001899	0.003288	0	0	0.002531	0.004384	0	0	0.6147	0.6337
Chungangia	0.003164	0.005481	0	0	0.001266	0.002192	0	0	0	0	0	0	0.001266	0.002192	0.6152	0.6337
Sporacetigenium	0	0	0	0	0.001899	0.003288	0	0	0.002531	0.004384	0.001266	0.002192	0	0	0.6147	0.6337
Segetibacter	0	0	0.001266	0.002192	0	0	0.00443	0.007673	0	0	0	0	0	0	0.5101	0.5504
norank_f__Sphingobacteriaceae	0.002531	0.004384	0	0	0.001899	0.001899	0.001266	0.002192	0	0	0	0	0	0	0.3159	0.4973
Heliimonas	0	0	0.002531	0.0029	0	0	0	0	0.001266	0.002192	0.001899	0.003288	0	0	0.2866	0.4674
Clostridium_sensu_stricto_9	0	0	0	0	0	0	0	0	0	0	0.005696	0.009865	0	0	0.4232	0.4973
Cedecea	0	0	0	0	0	0	0	0	0	0	0	0	0.005696	0.009865	0.4232	0.4973
Tissierella	0.0006328	0.001096	0	0	0	0	0.003164	0.0029	0	0	0.001899	0.003288	0	0	0.2524	0.4219
norank_f__norank_o__PAUC26f	0.001266	0.002192	0	0	0.0006328	0.001096	0.001266	0.002192	0	0	0.002531	0.0029	0	0	0.4139	0.4973
Alkaliphilus	0	0	0	0	0.002531	0.004384	0	0	0	0	0.003164	0.005481	0	0	0.5101	0.5504
Pseudogracilibacillus	0.002531	0.004384	0	0	0.003164	0.005481	0	0	0	0	0	0	0	0	0.5101	0.5504
Bordetella	0	0	0	0	0	0	0	0	0.002531	0.004384	0	0	0.003164	0.005481	0.5101	0.5504
Tychonema_CCAP_1459-11B	0.001899	0.003288	0	0	0	0	0.001899	0.003288	0.001266	0.002192	0	0	0	0	0.6152	0.6337
Chloronema	0.001266	0.002192	0	0	0	0	0.001266	0.002192	0.001266	0.002192	0	0	0.001266	0.002192	0.7401	0.7506
Mitsuaria	0	0	0	0	0.005063	0.008769	0	0	0	0	0	0	0	0	0.4232	0.4973
Hyalangium	0	0	0	0	0	0	0	0	0	0	0.005063	0.008769	0	0	0.4232	0.4973
norank_f__norank_o__Ardenticatenales	0	0	0	0	0.005063	0.008769	0	0	0	0	0	0	0	0	0.4232	0.4973
Lactobacillus	0.005063	0.007188	0	0	0	0	0	0	0	0	0	0	0	0	0.04985	0.1239
Labilithrix	0	0	0	0	0	0	0	0	0.003797	0.006577	0	0	0.001266	0.001096	0.1662	0.2978
Plot4-2H12	0	0	0	0	0	0	0	0	0	0	0.005063	0.008769	0	0	0.4232	0.4973
Aneurinibacillus	0	0	0	0	0	0	0	0	0.005063	0.008769	0	0	0	0	0.4232	0.4973
Lachnotalea	0	0	0.005063	0.008769	0	0	0	0	0	0	0	0	0	0	0.4232	0.4973
Diaminobutyricimonas	0	0	0.005063	0.008769	0	0	0	0	0	0	0	0	0	0	0.4232	0.4973
Spirosoma	0	0	0.003164	0.0029	0	0	0.001899	0.003288	0	0	0	0	0	0	0.1551	0.2836
Craurococcus-Caldovatus	0	0	0	0	0.003797	0.006577	0	0	0	0	0	0	0.001266	0.002192	0.5101	0.5504
norank_f__norank_o__norank_c__Subgroup_20	0	0	0	0	0	0	0.005063	0.004778	0	0	0	0	0	0	0.04985	0.1239
Cryptosporangium	0	0	0.005063	0.008769	0	0	0	0	0	0	0	0	0	0	0.4232	0.4973
Herpetosiphon	0.003797	0.003797	0	0	0	0	0.0006328	0.001096	0	0	0.0006328	0.001096	0	0	0.2078	0.3573
Panacagrimonas	0.001266	0.002192	0	0	0.001266	0.002192	0	0	0	0	0.001899	0.003288	0	0	0.6152	0.6337
Tuberibacillus	0	0	0	0	0	0	0.001899	0.003288	0.001899	0.003288	0	0	0.0006328	0.001096	0.6152	0.6337
ZOR0006	0	0	0	0	0	0	0.001899	0.003288	0.0006328	0.001096	0.001899	0.003288	0	0	0.6152	0.6337
norank_f__norank_o__norank_c__norank_p__Patescibacteria	0	0	0.001266	0.002192	0.0006328	0.001096	0	0	0.0006328	0.001096	0.001899	0.003288	0	0	0.7348	0.7461
Marinilutecoccus	0	0	0	0	0.003164	0.005481	0	0	0	0	0	0	0.001266	0.002192	0.5101	0.5504
Mumia	0	0	0	0	0.00443	0.004778	0	0	0	0	0	0	0	0	0.04985	0.1239
Hephaestia	0.00443	0.007673	0	0	0	0	0	0	0	0	0	0	0	0	0.4232	0.4973
norank_f__norank_o__norank_c__Negativicutes	0	0	0	0	0.003164	0.0029	0	0	0.001266	0.002192	0	0	0	0	0.1317	0.252
norank_f__norank_o__Zavarziniales	0	0	0	0	0.003164	0.005481	0	0	0	0	0.001266	0.002192	0	0	0.5101	0.5504
Clostridium_sensu_stricto_10	0	0	0	0	0	0	0	0	0	0	0.003164	0.0029	0.001266	0.002192	0.1317	0.252
norank_f__Cyclobacteriaceae	0	0	0	0	0.001899	0.003288	0	0	0	0	0.002531	0.004384	0	0	0.5101	0.5504
Phormidium_CYN64	0	0	0	0	0	0	0	0	0.00443	0.007673	0	0	0	0	0.4232	0.4973
unclassified_f__Demequinaceae	0	0	0	0	0	0	0	0	0	0	0	0	0.00443	0.007673	0.4232	0.4973
norank_f__Peptostreptococcaceae	0	0	0	0	0	0	0.002531	0.004384	0	0	0.001899	0.003288	0	0	0.5101	0.5504
Acidocella	0	0	0	0	0	0	0	0	0	0	0	0	0.00443	0.007673	0.4232	0.4973
norank_f__Propionibacteriaceae	0.001899	0.003288	0	0	0	0	0.002531	0.004384	0	0	0	0	0	0	0.5101	0.5504
Desulfitobacterium	0	0	0	0	0	0	0.003164	0.0029	0	0	0.001266	0.002192	0	0	0.1317	0.252
Paraclostridium	0	0	0	0	0	0	0	0	0	0	0.00443	0.007673	0	0	0.4232	0.4973
AAP99	0	0	0	0	0	0	0	0	0	0	0	0	0.00443	0.007673	0.4232	0.4973
Tellurimicrobium	0	0	0	0	0	0	0	0	0.00443	0.001096	0	0	0	0	0.002891	0.07269
Lysinimicrobium	0	0	0	0	0.001899	0.003288	0	0	0	0	0	0	0.002531	0.004384	0.5101	0.5504
unclassified_o__Micavibrionales	0.00443	0.004778	0	0	0	0	0	0	0	0	0	0	0	0	0.04985	0.1239
Catenuloplanes	0.00443	0.007673	0	0	0	0	0	0	0	0	0	0	0	0	0.4232	0.4973
norank_f__Rhodanobacteraceae	0	0	0	0	0.00443	0.007673	0	0	0	0	0	0	0	0	0.4232	0.4973
norank_f__Heliobacteriaceae	0	0	0	0	0	0	0.001266	0.002192	0	0	0.003164	0.0029	0	0	0.1317	0.252
Herbaspirillum	0.001899	0.003288	0	0	0	0	0	0	0	0	0	0	0.002531	0.004384	0.5101	0.5504
norank_f__norank_o__norank_c__Berkelbacteria	0	0	0.003164	0.0029	0	0	0.001266	0.002192	0	0	0	0	0	0	0.1317	0.252
Vogesella	0	0	0	0	0	0	0	0	0.00443	0.007673	0	0	0	0	0.4232	0.4973
Clostridium_sensu_stricto_13	0.003797	0.003797	0	0	0	0	0	0	0	0	0	0	0.0006328	0.001096	0.1205	0.2384
Romboutsia	0	0	0	0	0	0	0	0	0.003797	0.006577	0.0006328	0.001096	0	0	0.5101	0.5504
unclassified_f__Solimonadaceae	0.001266	0.002192	0	0	0	0	0.001266	0.002192	0.001266	0.002192	0	0	0	0	0.6168	0.634
Povalibacter	0	0	0	0	0	0	0.001899	0.003288	0	0	0.001899	0.003288	0	0	0.5105	0.5504
norank_f__Magnetospirillaceae	0	0	0	0	0	0	0	0	0	0	0.001899	0.003288	0.001899	0.003288	0.5105	0.5504
Sphaerobacter	0	0	0	0	0	0	0.001266	0.002192	0.001899	0.003288	0.0006328	0.001096	0	0	0.6147	0.6337
Mobilitalea	0	0	0.001899	0.003288	0.001266	0.002192	0.0006328	0.001096	0	0	0	0	0	0	0.6147	0.6337
unclassified_o__Pseudomonadales	0	0	0	0	0	0	0	0	0	0	0	0	0.003797	0.006577	0.4232	0.4973
Cellulosilyticum	0	0	0	0	0	0	0.001266	0.002192	0.002531	0.004384	0	0	0	0	0.5101	0.5504
Leptolyngbya_Es-Yyy1000	0	0	0	0	0	0	0.002531	0.004384	0.001266	0.002192	0	0	0	0	0.5101	0.5504
Haloplasma	0	0	0	0	0	0	0.002531	0.002192	0.001266	0.002192	0	0	0	0	0.1411	0.2634
Asanoa	0	0	0	0	0	0	0	0	0	0	0	0	0.003797	0.006577	0.4232	0.4973
Cellvibrio	0	0	0	0	0	0	0.003797	0.006577	0	0	0	0	0	0	0.4232	0.4973
Niveibacterium	0	0	0	0	0.003797	0.006577	0	0	0	0	0	0	0	0	0.4232	0.4973
Desulfuromonas	0	0	0	0	0	0	0	0	0	0	0.003797	0.006577	0	0	0.4232	0.4973
norank_f__Mitochondria	0	0	0	0	0	0	0.001266	0.002192	0.002531	0.004384	0	0	0	0	0.5101	0.5504
norank_f__norank_o__Elev-16S-573	0	0	0	0	0	0	0	0	0	0	0.003797	0.006577	0	0	0.4232	0.4973
norank_f__Holosporaceae	0.003797	0.003288	0	0	0	0	0	0	0	0	0	0	0	0	0.04927	0.1239
Oxalobacter	0	0	0	0	0	0	0.001266	0.002192	0	0	0.001899	0.003288	0	0	0.5101	0.5504
Salana	0	0	0	0	0	0	0.001266	0.002192	0.001899	0.003288	0	0	0	0	0.5101	0.5504
norank_f__norank_o__Candidatus_Roizmanbacteria	0	0	0	0	0	0	0.001899	0.003288	0.001266	0.002192	0	0	0	0	0.5101	0.5504
norank_f__KD3-93	0	0	0.001266	0.002192	0	0	0	0	0	0	0.001899	0.001899	0	0	0.1551	0.2836
Terrisporobacter	0	0	0	0	0	0	0.001266	0.002192	0.0006328	0.001096	0.001266	0.002192	0	0	0.6152	0.6337
unclassified_f__Ruminococcaceae	0.001266	0.002192	0	0	0.0006328	0.001096	0	0	0	0	0.001266	0.002192	0	0	0.6152	0.6337
unclassified_p__Gemmatimonadota	0	0	0	0	0.003164	0.005481	0	0	0	0	0	0	0	0	0.4232	0.4973
Amnibacterium	0	0	0.003164	0.0029	0	0	0	0	0	0	0	0	0	0	0.04985	0.1239
Pseudokineococcus	0	0	0	0	0	0	0	0	0.003164	0.005481	0	0	0	0	0.4232	0.4973
Krasilnikovia	0	0	0.003164	0.005481	0	0	0	0	0	0	0	0	0	0	0.4232	0.4973
unclassified_f__Holophagaceae	0	0	0	0	0	0	0.003164	0.0029	0	0	0	0	0	0	0.04985	0.1239
unclassified_c__Vicinamibacteria	0.003164	0.0029	0	0	0	0	0	0	0	0	0	0	0	0	0.04985	0.1239
norank_f__norank_o__norank_c__AT-s3-28	0	0	0	0	0	0	0	0	0	0	0.003164	0.005481	0	0	0.4232	0.4973
Sphingopyxis	0	0	0.003164	0.0029	0	0	0	0	0	0	0	0	0	0	0.04985	0.1239
Inhella	0.003164	0.005481	0	0	0	0	0	0	0	0	0	0	0	0	0.4232	0.4973
Tianweitania	0	0	0	0	0	0	0	0	0	0	0.003164	0.005481	0	0	0.4232	0.4973
Formivibrio	0	0	0	0	0	0	0	0	0.003164	0.005481	0	0	0	0	0.4232	0.4973
Glycomyces	0	0	0	0	0.003164	0.005481	0	0	0	0	0	0	0	0	0.4232	0.4973
Limnobacter	0	0	0.003164	0.005481	0	0	0	0	0	0	0	0	0	0	0.4232	0.4973
Leptolyngbya_ANT.L67.1	0	0	0	0	0	0	0	0	0.003164	0.005481	0	0	0	0	0.4232	0.4973
Friedmanniella	0	0	0	0	0	0	0	0	0.003164	0.005481	0	0	0	0	0.4232	0.4973
unclassified_f__Magnetospirillaceae	0	0	0	0	0	0	0	0	0	0	0.0006328	0.001096	0.002531	0.004384	0.5101	0.5504
BD1-7_clade	0.0006328	0.001096	0	0	0	0	0.002531	0.004384	0	0	0	0	0	0	0.5101	0.5504
norank_f__Euzebyaceae	0	0	0	0	0.002531	0.002192	0	0	0.0006328	0.001096	0	0	0	0	0.1198	0.2384
norank_f__Lachnospiraceae	0.001266	0.002192	0	0	0	0	0	0	0.001266	0.002192	0	0	0	0	0.5105	0.5504
Saccharopolyspora	0	0	0	0	0.001266	0.002192	0	0	0	0	0	0	0.001266	0.002192	0.5105	0.5504
Klenkia	0	0	0	0	0	0	0	0	0.001266	0.002192	0	0	0.001266	0.002192	0.5105	0.5504
CL500-3	0.001266	0.002192	0	0	0	0	0.001266	0.002192	0	0	0	0	0	0	0.5105	0.5504
Spirochaeta	0.001266	0.002192	0	0	0	0	0	0	0	0	0.001266	0.002192	0	0	0.5105	0.5504
norank_f__norank_o__Proteinivoracales	0	0	0	0	0	0	0.001266	0.002192	0	0	0.001266	0.002192	0	0	0.5105	0.5504
unclassified_f__Thermoactinomycetaceae	0	0	0	0	0.001266	0.002192	0.001266	0.002192	0	0	0	0	0	0	0.5105	0.5504
Desulfohalotomaculum	0.001899	0.003288	0	0	0	0	0	0	0	0	0.0006328	0.001096	0	0	0.5101	0.5504
Desulfovibrio	0.0006328	0.001096	0	0	0	0	0.001899	0.003288	0	0	0	0	0	0	0.5101	0.5504
norank_f__SM2D12	0	0	0	0	0	0	0.0006328	0.001096	0	0	0.001899	0.003288	0	0	0.5101	0.5504
norank_f__norank_o__Actinomarinales	0	0	0	0	0	0	0.0006328	0.001096	0	0	0.001899	0.003288	0	0	0.5101	0.5504
norank_f__norank_o__Babeliales	0	0	0	0	0.0006328	0.001096	0.001899	0.003288	0	0	0	0	0	0	0.5101	0.5504
Candidatus_Paracaedibacter	0	0	0	0	0.0006328	0.001096	0.001266	0.002192	0.0006328	0.001096	0	0	0	0	0.6152	0.6337
Procabacter	0	0	0	0	0	0	0	0	0.002531	0.004384	0	0	0	0	0.4232	0.4973
unclassified_o__Alphaproteobacteria_Incertae_Sedis	0	0	0	0	0.002531	0.004384	0	0	0	0	0	0	0	0	0.4232	0.4973
Dethiobacter	0	0	0	0	0	0	0	0	0.002531	0.002192	0	0	0	0	0.04927	0.1239
Limnochorda	0	0	0	0	0	0	0	0	0.002531	0.004384	0	0	0	0	0.4232	0.4973
Duganella	0	0	0	0	0	0	0.002531	0.004384	0	0	0	0	0	0	0.4232	0.4973
Anaerosinus	0	0	0	0	0	0	0	0	0.002531	0.004384	0	0	0	0	0.4232	0.4973
Candidatus_Finniella	0	0	0	0	0	0	0.002531	0.002192	0	0	0	0	0	0	0.04927	0.1239
Aeromonas	0	0	0	0	0.002531	0.004384	0	0	0	0	0	0	0	0	0.4232	0.4973
Anaerosporobacter	0	0	0	0	0	0	0	0	0.002531	0.004384	0	0	0	0	0.4232	0.4973
Falsirhodobacter	0	0	0	0	0	0	0	0	0	0	0	0	0.002531	0.004384	0.4232	0.4973
Methylocella	0	0	0.002531	0.004384	0	0	0	0	0	0	0	0	0	0	0.4232	0.4973
Tsukamurella	0	0	0	0	0	0	0	0	0	0	0.002531	0.004384	0	0	0.4232	0.4973
Verticiella	0	0	0	0	0	0	0.002531	0.004384	0	0	0	0	0	0	0.4232	0.4973
Pseudaminobacter	0	0	0	0	0	0	0	0	0	0	0.002531	0.004384	0	0	0.4232	0.4973
norank_f__norank_o__Dadabacteriales	0	0	0	0	0	0	0	0	0	0	0.002531	0.004384	0	0	0.4232	0.4973
Sphingosinicella	0	0	0.002531	0.004384	0	0	0	0	0	0	0	0	0	0	0.4232	0.4973
Hungateiclostridium	0	0	0	0	0	0	0	0	0.002531	0.004384	0	0	0	0	0.4232	0.4973
Myxococcus	0	0	0	0	0	0	0	0	0	0	0.002531	0.004384	0	0	0.4232	0.4973
Pseudoflavitalea	0	0	0	0	0	0	0	0	0	0	0.002531	0.004384	0	0	0.4232	0.4973
norank_f__Geminicoccaceae	0	0	0	0	0	0	0	0	0	0	0	0	0.002531	0.004384	0.4232	0.4973
Asticcacaulis	0	0	0	0	0	0	0.002531	0.004384	0	0	0	0	0	0	0.4232	0.4973
norank_f__Oxalobacteraceae	0	0	0	0	0	0	0	0	0	0	0.002531	0.004384	0	0	0.4232	0.4973
norank_f__Microbacteriaceae	0	0	0	0	0	0	0.002531	0.004384	0	0	0	0	0	0	0.4232	0.4973
Quadrisphaera	0	0	0	0	0	0	0	0	0	0	0	0	0.002531	0.004384	0.4232	0.4973
Bryocella	0	0	0	0	0	0	0.001899	0.003288	0	0	0	0	0	0	0.4232	0.4973
unclassified_f__Chromobacteriaceae	0	0	0	0	0	0	0.001899	0.003288	0	0	0	0	0	0	0.4232	0.4973
Mizugakiibacter	0	0	0	0	0	0	0	0	0	0	0.001899	0.003288	0	0	0.4232	0.4973
Pseudoclavibacter	0	0	0	0	0.001899	0.001899	0	0	0	0	0	0	0	0	0.04985	0.1239
Rickettsia	0	0	0.001899	0.003288	0	0	0	0	0	0	0	0	0	0	0.4232	0.4973
Actinosynnema	0	0	0	0	0	0	0	0	0	0	0.001899	0.003288	0	0	0.4232	0.4973
unclassified_c__Desulfuromonadia	0	0	0	0	0	0	0	0	0.001899	0.003288	0	0	0	0	0.4232	0.4973
Chitiniphilus	0	0	0.001899	0.003288	0	0	0	0	0	0	0	0	0	0	0.4232	0.4973
Candidatus_Paenicardinium	0	0	0	0	0	0	0	0	0	0	0.001899	0.003288	0	0	0.4232	0.4973
Collinsella	0	0	0	0	0	0	0.001899	0.001899	0	0	0	0	0	0	0.04985	0.1239
Pelagibius	0.001899	0.001899	0	0	0	0	0	0	0	0	0	0	0	0	0.04985	0.1239
norank_f__norank_o__Clostridia_vadinBB60_group	0	0	0.001899	0.003288	0	0	0	0	0	0	0	0	0	0	0.4232	0.4973
Phormidium_SAG_37.90	0	0	0	0	0	0	0	0	0.001899	0.003288	0	0	0	0	0.4232	0.4973
Rhizomicrobium	0	0	0.001899	0.003288	0	0	0	0	0	0	0	0	0	0	0.4232	0.4973
Syntrophobacter	0	0	0	0	0	0	0	0	0.001899	0.003288	0	0	0	0	0.4232	0.4973
norank_f__Magnetospiraceae	0	0	0	0	0	0	0	0	0	0	0.001899	0.003288	0	0	0.4232	0.4973
norank_f__Xanthomonadaceae	0	0	0	0	0	0	0	0	0	0	0	0	0.001899	0.003288	0.4232	0.4973
Caenimonas	0	0	0.001899	0.003288	0	0	0	0	0	0	0	0	0	0	0.4232	0.4973
Leptospirillum	0.001899	0.003288	0	0	0	0	0	0	0	0	0	0	0	0	0.4232	0.4973
unclassified_f__Chthoniobacteraceae	0.001899	0.003288	0	0	0	0	0	0	0	0	0	0	0	0	0.4232	0.4973
Hazenella	0	0	0	0	0	0	0	0	0.001899	0.003288	0	0	0	0	0.4232	0.4973
Methylopila	0	0	0	0	0	0	0.001899	0.003288	0	0	0	0	0	0	0.4232	0.4973
norank_f__norank_o__Candidatus_Magasanikbacteria	0	0	0	0	0	0	0.001899	0.003288	0	0	0	0	0	0	0.4232	0.4973
norank_f__Parvibaculaceae	0.001899	0.003288	0	0	0	0	0	0	0	0	0	0	0	0	0.4232	0.4973
unclassified_f__Kineosporiaceae	0.001899	0.003288	0	0	0	0	0	0	0	0	0	0	0	0	0.4232	0.4973
unclassified_o__Cytophagales	0	0	0	0	0	0	0	0	0.0006328	0.001096	0.001266	0.002192	0	0	0.5101	0.5504
Niabella	0	0	0	0	0	0	0.0006328	0.001096	0.001266	0.002192	0	0	0	0	0.5101	0.5504
Bdellovibrio	0.0006328	0.001096	0.001266	0.001096	0	0	0	0	0	0	0	0	0	0	0.1411	0.2634
norank_f__SRB2	0	0	0	0	0	0	0.0006328	0.001096	0.001266	0.002192	0	0	0	0	0.5101	0.5504
unclassified_c__Oligoflexia	0	0	0.0006328	0.001096	0	0	0	0	0.001266	0.002192	0	0	0	0	0.5101	0.5504
Truepera	0	0	0	0	0.0006328	0.001096	0	0	0	0	0.001266	0.002192	0	0	0.5101	0.5504
Paludisphaera	0	0	0	0	0	0	0.001266	0.002192	0.0006328	0.001096	0	0	0	0	0.5101	0.5504
Parvibaculum	0.0006328	0.001096	0	0	0	0	0	0	0.001266	0.002192	0	0	0	0	0.5101	0.5504
Bacteriovorax	0	0	0	0	0.0006328	0.001096	0.001266	0.002192	0	0	0	0	0	0	0.5101	0.5504
1174-901-12	0	0	0.001266	0.002192	0	0	0	0	0.0006328	0.001096	0	0	0	0	0.5101	0.5504
Georgenia	0.0006328	0.001096	0	0	0.001266	0.002192	0	0	0	0	0	0	0	0	0.5101	0.5504
unclassified_c__Blastocatellia	0	0	0	0	0.0006328	0.001096	0.001266	0.002192	0	0	0	0	0	0	0.5101	0.5504
norank_f__Neisseriaceae	0	0	0	0	0	0	0	0	0	0	0.001266	0.002192	0.0006328	0.001096	0.5101	0.5504
unclassified_f__Paracaedibacteraceae	0	0	0.001266	0.002192	0	0	0	0	0	0	0	0	0	0	0.4232	0.4973
unclassified_o__Veillonellales-Selenomonadales	0	0	0	0	0	0	0	0	0.001266	0.002192	0	0	0	0	0.4232	0.4973
Candidatus_Glomeribacter	0	0	0.001266	0.002192	0	0	0	0	0	0	0	0	0	0	0.4232	0.4973
unclassified_f__Thermomicrobiaceae	0	0	0	0	0	0	0	0	0	0	0.001266	0.002192	0	0	0.4232	0.4973
unclassified_p__Latescibacterota	0	0	0	0	0	0	0.001266	0.002192	0	0	0	0	0	0	0.4232	0.4973
Actinomyces	0	0	0.001266	0.002192	0	0	0	0	0	0	0	0	0	0	0.4232	0.4973
Belnapia	0	0	0	0	0	0	0	0	0.001266	0.002192	0	0	0	0	0.4232	0.4973
Achromobacter	0	0	0	0	0	0	0	0	0	0	0	0	0.001266	0.002192	0.4232	0.4973
Pelotomaculum	0	0	0	0	0	0	0	0	0.001266	0.002192	0	0	0	0	0.4232	0.4973
Desulfosporosinus	0	0	0	0	0	0	0	0	0	0	0.001266	0.002192	0	0	0.4232	0.4973
norank_f__norank_o__Symbiobacteriales	0	0	0	0	0	0	0	0	0	0	0	0	0.001266	0.002192	0.4232	0.4973
Clostridium	0	0	0	0	0	0	0	0	0	0	0.001266	0.002192	0	0	0.4232	0.4973
norank_f__norank_o__norank_c__vadinHA49	0.001266	0.002192	0	0	0	0	0	0	0	0	0	0	0	0	0.4232	0.4973
Allokutzneria	0	0	0	0	0	0	0	0	0.001266	0.002192	0	0	0	0	0.4232	0.4973
norank_f__Prolixibacteraceae	0	0	0	0	0	0	0	0	0	0	0.001266	0.002192	0	0	0.4232	0.4973
Starkeya	0	0	0.001266	0.002192	0	0	0	0	0	0	0	0	0	0	0.4232	0.4973
Siphonobacter	0	0	0	0	0	0	0	0	0.001266	0.002192	0	0	0	0	0.4232	0.4973
norank_f__AKIW781	0	0	0	0	0	0	0	0	0.001266	0.002192	0	0	0	0	0.4232	0.4973
norank_f__Nannocystaceae	0.001266	0.002192	0	0	0	0	0	0	0	0	0	0	0	0	0.4232	0.4973
Acidovorax	0.001266	0.002192	0	0	0	0	0	0	0	0	0	0	0	0	0.4232	0.4973
norank_f__norank_o__norank_c__WWE3	0	0	0	0	0	0	0	0	0	0	0	0	0.001266	0.002192	0.4232	0.4973
norank_f__Paracaedibacteraceae	0	0	0	0	0	0	0	0	0.001266	0.002192	0	0	0	0	0.4232	0.4973
unclassified_p__Verrucomicrobiota	0	0	0	0	0	0	0.001266	0.002192	0	0	0	0	0	0	0.4232	0.4973
norank_f__Hungateiclostridiaceae	0	0	0	0	0	0	0	0	0	0	0.001266	0.002192	0	0	0.4232	0.4973
Candidatus_Jidaibacter	0	0	0.001266	0.002192	0	0	0	0	0	0	0	0	0	0	0.4232	0.4973
Jeotgalibacillus	0	0	0	0	0	0	0.001266	0.002192	0	0	0	0	0	0	0.4232	0.4973
Tyzzerella	0.001266	0.002192	0	0	0	0	0	0	0	0	0	0	0	0	0.4232	0.4973
Sh765B-TzT-35	0	0	0	0	0	0	0	0	0	0	0.001266	0.002192	0	0	0.4232	0.4973
YB-42	0	0	0	0	0	0	0	0	0.001266	0.002192	0	0	0	0	0.4232	0.4973
unclassified_o__Acetobacterales	0	0	0.001266	0.002192	0	0	0	0	0	0	0	0	0	0	0.4232	0.4973
norank_f__Tepidisphaeraceae	0	0	0.001266	0.002192	0	0	0	0	0	0	0	0	0	0	0.4232	0.4973
Syntrophaceticus	0	0	0	0	0.001266	0.002192	0	0	0	0	0	0	0	0	0.4232	0.4973
Dialister	0.001266	0.002192	0	0	0	0	0	0	0	0	0	0	0	0	0.4232	0.4973
norank_f__Paenibacillaceae	0	0	0	0	0	0	0	0	0	0	0.001266	0.002192	0	0	0.4232	0.4973
unclassified_o__Cyanobacteriales	0	0	0	0	0	0	0.001266	0.002192	0	0	0	0	0	0	0.4232	0.4973
norank_f__norank_o__norank_c__FFCH5909	0	0	0	0	0	0	0.001266	0.002192	0	0	0	0	0	0	0.4232	0.4973
norank_f__Peptococcaceae	0	0	0	0	0	0	0	0	0	0	0.001266	0.002192	0	0	0.4232	0.4973
unclassified_o__Gammaproteobacteria_Incertae_Sedis	0.001266	0.002192	0	0	0	0	0	0	0	0	0	0	0	0	0.4232	0.4973
norank_f__Desulfallas-Sporotomaculum	0	0	0	0	0	0	0	0	0	0	0	0	0.001266	0.002192	0.4232	0.4973
Microcoleus_SAG_1449-1a	0	0	0.001266	0.002192	0	0	0	0	0	0	0	0	0	0	0.4232	0.4973
norank_f__CWT_CU03-E12	0	0	0	0	0	0	0	0	0	0	0.001266	0.002192	0	0	0.4232	0.4973
Abditibacterium	0	0	0	0	0	0	0	0	0	0	0.001266	0.002192	0	0	0.4232	0.4973
unclassified_p__Bacteroidota	0	0	0	0	0	0	0	0	0	0	0	0	0.001266	0.002192	0.4232	0.4973
norank_f__norank_o__Thalassobaculales	0.001266	0.002192	0	0	0	0	0	0	0	0	0	0	0	0	0.4232	0.4973
Rurimicrobium	0.001266	0.002192	0	0	0	0	0	0	0	0	0	0	0	0	0.4232	0.4973
Paucisalibacillus	0	0	0	0	0.001266	0.002192	0	0	0	0	0	0	0	0	0.4232	0.4973
norank_f__Rhodothermaceae	0	0	0	0	0	0	0	0	0.001266	0.002192	0	0	0	0	0.4232	0.4973
Azohydromonas	0	0	0	0	0	0	0	0	0.001266	0.002192	0	0	0	0	0.4232	0.4973
Phormidesmis_ANT.L52.6	0	0	0	0	0	0	0	0	0.001266	0.002192	0	0	0	0	0.4232	0.4973
norank_f__norank_o__norank_c__D8A-2	0	0	0	0	0	0	0.001266	0.002192	0	0	0	0	0	0	0.4232	0.4973
Euzebya	0	0	0	0	0.001266	0.002192	0	0	0	0	0	0	0	0	0.4232	0.4973
Oscillochloris	0.001266	0.002192	0	0	0	0	0	0	0	0	0	0	0	0	0.4232	0.4973
norank_f__norank_o__Veillonellales-Selenomonadales	0	0	0	0	0	0	0	0	0	0	0.001266	0.002192	0	0	0.4232	0.4973
Telmatospirillum	0	0	0	0	0	0	0.001266	0.002192	0	0	0	0	0	0	0.4232	0.4973
norank_f__Rhizobiaceae	0.001266	0.002192	0	0	0	0	0	0	0	0	0	0	0	0	0.4232	0.4973
Fluviicola	0	0	0	0	0	0	0	0	0	0	0.001266	0.002192	0	0	0.4232	0.4973
norank_f__Pseudonocardiaceae	0	0	0	0	0	0	0	0	0	0	0.001266	0.002192	0	0	0.4232	0.4973
unclassified_o__Parvibaculales	0	0	0	0	0.001266	0.002192	0	0	0	0	0	0	0	0	0.4232	0.4973
Geomicrobium	0	0	0	0	0	0	0.001266	0.002192	0	0	0	0	0	0	0.4232	0.4973
norank_f__FFCH9454	0	0	0	0	0	0	0	0	0	0	0.001266	0.002192	0	0	0.4232	0.4973
norank_f__norank_o__HglApr721	0	0	0	0	0	0	0	0	0	0	0.001266	0.002192	0	0	0.4232	0.4973
norank_f__norank_o__Ga0077536	0	0	0.001266	0.002192	0	0	0	0	0	0	0	0	0	0	0.4232	0.4973
Tetrasphaera	0	0	0	0	0	0	0	0	0.001266	0.002192	0	0	0	0	0.4232	0.4973
norank_f__norank_o__norank_c__Microgenomatia	0	0	0	0	0.001266	0.002192	0	0	0	0	0	0	0	0	0.4232	0.4973
Sedimentibacter	0	0	0	0	0.001266	0.002192	0	0	0	0	0	0	0	0	0.4232	0.4973
Aestuariimicrobium	0	0	0	0	0	0	0	0	0.001266	0.002192	0	0	0	0	0.4232	0.4973
norank_f__norank_o__Rickettsiales	0	0	0	0	0	0	0	0	0	0	0	0	0.001266	0.002192	0.4232	0.4973
unclassified_f__Chitinimonadaceae	0	0	0	0	0	0	0.001266	0.002192	0	0	0	0	0	0	0.4232	0.4973
Corynebacterium	0.001266	0.002192	0	0	0	0	0	0	0	0	0	0	0	0	0.4232	0.4973
norank_f__norank_o__norank_c__norank_p__Firmicutes	0	0	0	0	0	0	0.001266	0.002192	0	0	0	0	0	0	0.4232	0.4973
DSSD61	0	0	0	0	0.001266	0.002192	0	0	0	0	0	0	0	0	0.4232	0.4973
Herbiconiux	0	0	0	0	0	0	0	0	0.001266	0.002192	0	0	0	0	0.4232	0.4973
norank_f__norank_o__Omnitrophales	0	0	0	0	0.001266	0.002192	0	0	0	0	0	0	0	0	0.4232	0.4973
Sporomusa	0	0	0	0	0	0	0.0006328	0.001096	0.0006328	0.001096	0	0	0	0	0.5105	0.5504
unclassified_o__Chitinophagales	0.0006328	0.001096	0.0006328	0.001096	0	0	0	0	0	0	0	0	0	0	0.5105	0.5504
Anaerospora	0	0	0.0006328	0.001096	0	0	0.0006328	0.001096	0	0	0	0	0	0	0.5105	0.5504
norank_f__Symbiobacteraceae	0	0	0	0	0.0006328	0.001096	0	0	0	0	0	0	0	0	0.4232	0.4973
unclassified_p__Desulfobacterota	0	0	0	0	0	0	0	0	0.0006328	0.001096	0	0	0	0	0.4232	0.4973
norank_f__Christensenellaceae	0	0	0	0	0	0	0.0006328	0.001096	0	0	0	0	0	0	0.4232	0.4973
unclassified_f__Sphingobacteriaceae	0.0006328	0.001096	0	0	0	0	0	0	0	0	0	0	0	0	0.4232	0.4973
Finegoldia	0.0006328	0.001096	0	0	0	0	0	0	0	0	0	0	0	0	0.4232	0.4973
Oxalophagus	0	0	0	0	0	0	0.0006328	0.001096	0	0	0	0	0	0	0.4232	0.4973
Antricoccus	0	0	0	0	0	0	0	0	0	0	0.0006328	0.001096	0	0	0.4232	0.4973
Nostoc_PCC-7524	0	0	0	0	0	0	0.0006328	0.001096	0	0	0	0	0	0	0.4232	0.4973
unclassified_f__Erysipelatoclostridiaceae	0	0	0	0	0	0	0	0	0	0	0.0006328	0.001096	0	0	0.4232	0.4973
norank_f__Rickettsiaceae	0.0006328	0.001096	0	0	0	0	0	0	0	0	0	0	0	0	0.4232	0.4973
Epulopiscium	0	0	0	0	0	0	0	0	0.0006328	0.001096	0	0	0	0	0.4232	0.4973
norank_f__norank_o__Polyangiales	0.0006328	0.001096	0	0	0	0	0	0	0	0	0	0	0	0	0.4232	0.4973
norank_f__Fimbriimonadaceae	0	0	0	0	0	0	0	0	0	0	0	0	0.0006328	0.001096	0.4232	0.4973
Leptotrichia	0.0006328	0.001096	0	0	0	0	0	0	0	0	0	0	0	0	0.4232	0.4973
Candidatus_Methylomirabilis	0	0	0	0	0	0	0.0006328	0.001096	0	0	0	0	0	0	0.4232	0.4973
Desulfitibacter	0	0	0	0	0	0	0	0	0.0006328	0.001096	0	0	0	0	0.4232	0.4973
norank_f__norank_o__SJA-15	0	0	0	0	0	0	0	0	0	0	0.0006328	0.001096	0	0	0.4232	0.4973
Allohumibacter	0	0	0.0006328	0.001096	0	0	0	0	0	0	0	0	0	0	0.4232	0.4973
unclassified_f__Legionellaceae	0.0006328	0.001096	0	0	0	0	0	0	0	0	0	0	0	0	0.4232	0.4973
Methylotenera	0	0	0	0	0	0	0	0	0	0	0.0006328	0.001096	0	0	0.4232	0.4973
Ethanoligenens	0	0	0	0	0	0	0	0	0.0006328	0.001096	0	0	0	0	0.4232	0.4973
norank_f__norank_o__UASB-TL25	0	0	0	0	0	0	0.0006328	0.001096	0	0	0	0	0	0	0.4232	0.4973
unclassified_f__Nitrosomonadaceae	0	0	0	0	0	0	0	0	0.0006328	0.001096	0	0	0	0	0.4232	0.4973
Polaromonas	0	0	0	0	0.0006328	0.001096	0	0	0	0	0	0	0	0	0.4232	0.4973
Candidatus_Xiphinematobacter	0.0006328	0.001096	0	0	0	0	0	0	0	0	0	0	0	0	0.4232	0.4973
unclassified_f__norank_o__Peptostreptococcales-Tissierellales	0	0	0	0	0	0	0	0	0.0006328	0.001096	0	0	0	0	0.4232	0.4973
unclassified_o__Chloroflexales	0	0	0	0	0	0	0.0006328	0.001096	0	0	0	0	0	0	0.4232	0.4973
Caedibacter	0	0	0	0	0	0	0.0006328	0.001096	0	0	0	0	0	0	0.4232	0.4973
norank_f__norank_o__Burkholderiales	0	0	0	0	0	0	0	0	0	0	0.0006328	0.001096	0	0	0.4232	0.4973
Aliidongia	0	0	0	0	0	0	0	0	0	0	0.0006328	0.001096	0	0	0.4232	0.4973
Candidatus_Udaeobacter	0.0006328	0.001096	0	0	0	0	0	0	0	0	0	0	0	0	0.4232	0.4973
Herminiimonas	0	0	0	0	0	0	0.0006328	0.001096	0	0	0	0	0	0	0.4232	0.4973
unclassified_f__Coleofasciculaceae	0	0	0	0	0	0	0.0006328	0.001096	0	0	0	0	0	0	0.4232	0.4973
norank_f__norank_o__KIST-JJY010	0	0	0	0	0	0	0.0006328	0.001096	0	0	0	0	0	0	0.4232	0.4973
norank_f__norank_o__Elev-16S-976	0	0	0	0	0.0006328	0.001096	0	0	0	0	0	0	0	0	0.4232	0.4973
MM2	0.0006328	0.001096	0	0	0	0	0	0	0	0	0	0	0	0	0.4232	0.4973
