# Supplementary material for: The effect of Torreya grandis inter-cropping with Polygonatum sibiricum on soil microbial community
Source: Front Microbiol. 2024 Dec 4;15:1487619. doi: 10.3389/fmicb.2024.1487619 (PMC11652488; doi:10.3389/fmicb.2024.1487619)
Supplement: Supplementary file 4 [file Table_4.xlsx]

## Sheet: 差异检验结果表
Table S4. The relative abundance of Fungal groups (%) in each of the seven treatments (genus levels)
Genus	IB-mean(%)	IB-sd(%)	IPR-mean(%)	IPR-sd(%)	ITR-mean(%)	ITR-sd(%)	PB-mean(%)	PB-sd(%)	PR-mean(%)	PR-sd(%)	TB-mean(%)	TB-sd(%)	TR-mean(%)	TR-sd(%)	Statistic	P_value	P_adjust
Fusarium	12.24	1.93	24.34	0.5803	9.497	3.805	34.4	3.434	45.14	4.056	16	3.163	8.597	3.709	18.7706	0.004569	0.0666
Cladosporium	6.239	0.9809	11.42	1.125	7.617	3.759	8.896	1.535	3.24	0.583	11.99	3.869	27.52	14.98	15.4978	0.01672	0.0691
Gibberella	11.62	1.913	8.984	3.151	3.189	1.09	3.75	0.759	3.855	0.895	9.704	1.346	16.03	1.93	17.5411	0.007487	0.0666
Neocosmospora	3.823	0.8346	3.964	0.3202	1.96	0.6599	2.498	0.4283	13.32	4.866	12.49	6.145	3.899	1.323	17.7662	0.006844	0.0666
Trichoderma	13.49	0.5523	1.204	0.4647	7.673	1.276	1.209	0.3995	0.2423	0.187	8.449	2.135	8.923	4.793	17.1775	0.008653	0.0666
Saitozyma	5.932	0.3931	3.037	0.5946	16.2	5.422	7.846	0.7965	2.166	0.5639	1.795	1.238	3.837	2.865	16.2597	0.01243	0.0666
Apiotrichum	5.494	0.141	1.525	0.7061	1.097	0.8759	1.007	0.3048	0.4922	0.4517	13.69	7.327	1.457	1.249	14.3723	0.02574	0.08344
unclassified_k__Fungi	2.23	0.5901	3.627	0.6811	3.156	0.4192	2.3	0.934	2.236	0.2836	0.4521	0.3269	0.1271	0.0859	16.9697	0.009395	0.0666
unclassified_f__Ceratobasidiaceae	0.5161	0.1045	0.2703	0.06884	0.6339	0.04787	6.823	3.687	1.953	1.048	0.4852	0.4255	2.07	3.458	12.5022	0.05166	0.1188
Pseudopithomyces	0.5887	0.1469	1.026	0.2425	0.5586	0.2095	1.641	0.2433	0.691	0.3598	0.4541	0.225	7.734	2.163	15.8788	0.01442	0.0666
Penicillium	0.444	0.08356	1.023	0.2785	2.938	1.597	1.812	0.1331	0.2956	0.1354	0.7335	0.2541	5.186	3.806	18.1645	0.005834	0.0666
Aspergillus	0.5444	0.2927	0.7898	0.3783	3.687	5.214	2.623	0.3349	0.3146	0.2857	0.8964	0.4327	2.121	0.2332	12.8658	0.04522	0.1171
Mortierella	2.899	0.4546	1.402	0.1488	4.001	1.23	0.1315	0.01578	0.3386	0.05737	0.9114	0.3478	0.1995	0.08012	19.1515	0.003915	0.0666
Acremonium	2.716	0.6119	2.293	0.3239	2.388	0.5707	0.04424	0.01581	0.175	0.1538	1.197	0.2908	0.4432	0.4296	17.6623	0.007134	0.0666
Gibellulopsis	1.984	0.2085	1.303	0.6038	1.342	0.04481	1.026	0.1564	0.4119	0.1913	2.044	0.4577	0.5268	0.1669	17.3506	0.008077	0.0666
Chaetomium	1.653	0.4841	0.8178	0.1725	0.8454	0.3724	0.1601	0.05302	0.3229	0.1263	2.262	0.3464	0.5741	0.3334	17.316	0.008189	0.0666
unclassified_p__Rozellomycota	1.799	0.1239	1.285	0.2907	2.381	0.1561	0.1297	0.03853	0.3429	0.1949	0.5452	0.6803	0.04532	0.04584	17.7316	0.006939	0.0666
Volutella	0.547	0.03482	1.41	0.2069	1.506	0.3521	0.37	0.1178	1.58	0.6016	0.2059	0.1155	0.4735	0.08637	17.5584	0.007436	0.0666
Basipetospora	0.6605	0.02957	1.433	0.2351	0.8478	0.1381	0.009458	0.01087	1.991	1.763	0.6318	0.7399	0.09872	0.03725	16.3117	0.01218	0.0666
unclassified_f__Arthopyreniaceae	0.945	0.2573	1.317	0.1353	1.034	0.2129	0.7652	0.1272	0.8887	0.2863	0.4489	0.05884	0.2034	0.2478	16.0173	0.01366	0.0666
unclassified_f__Plectosphaerellaceae	2.891	0.3651	0.01744	0.02162	0.01878	0.009564	0	0	0.003358	0.005815	2.212	2.143	0	0	17.1455	0.008763	0.0666
unclassified_o__Pleosporales	1.067	0.1344	1.209	0.2772	1.023	0.5503	0.6187	0.3268	0.418	0.1311	0.3692	0.2776	0.04984	0.04947	15.6364	0.01584	0.06746
Stilbella	0.001346	0.002332	0.3163	0.09209	0.1333	0.1009	2.175	0.6083	2.005	2.643	0	0	0.04354	0.03997	17.2456	0.008422	0.0666
Clonostachys	0.2087	0.0339	1.439	1.003	0.4144	0.02482	0.5729	0.421	1.366	0.7862	0.08042	0.0305	0.3824	0.1286	16.9004	0.009656	0.0666
Lophotrichus	1.432	0.445	0.4109	0.111	0.4918	0.4945	0	0	0.1523	0.2638	1.65	2.137	0.08929	0.103	14.0111	0.02951	0.08789
unclassified_f__Cladosporiaceae	0.304	0.1871	0.2468	0.01669	0.2593	0.2286	0	0	0.05071	0.03842	1.155	0.8996	2.022	0.599	16.6057	0.01085	0.0666
unclassified_f__Stachybotryaceae	3.731	6.462	0.0553	0.03478	0.03471	0.03815	0.0202	0.02656	0	0	0.01334	0.02311	0.002729	0.004728	7.57576	0.2709	0.4543
Talaromyces	0.1057	0.05106	1.062	0.3396	0.8632	0.336	0.6542	0.1596	0.6524	0.4102	0.03697	0.01834	0.4687	0.326	15.0476	0.01989	0.07476
unclassified_o__GS11	0.03673	0.02615	0.4718	0.245	2.865	4.023	0.04652	0.003747	0.1345	0.233	0	0	0.002372	0.004108	16.2264	0.01259	0.0666
Plectosphaerella	0.3081	0.07112	0.6511	0.132	0.5895	0.1446	0.1678	0.08802	0.09735	0.03137	1.179	1.795	0.5428	0.1563	13.0909	0.04161	0.1117
Cylindrocarpon	0.02501	0.01847	0.6147	0.08738	0.1551	0.05936	0.004983	0.00453	2.631	1.94	0.00146	0.002529	0.05882	0.1019	16.9298	0.009545	0.0666
unclassified_p__Basidiomycota	0.1441	0.05188	1.369	0.02231	0.414	0.05132	0.235	0.1261	0.971	0.4482	0.05436	0.07411	0.1582	0.1258	16.9697	0.009395	0.0666
Fusicolla	0.3746	0.2492	0.6373	0.1032	0.5151	0.1754	0.8389	0.4843	0.3141	0.106	0.3662	0.2634	0.06814	0.06303	12.2944	0.05571	0.126
Exophiala	0.2577	0.01909	0.3821	0.04139	0.5191	0.02348	0.7771	0.8963	0.4601	0.1731	0.2	0.2147	0.3817	0.3508	7.32468	0.2919	0.4775
Dokmaia	0.9326	0.06745	0.6179	0.118	0.4919	0.1537	0.07523	0.01521	0.1599	0.08213	0.4433	0.343	0.1053	0.03125	16.7965	0.01006	0.0666
Ilyonectria	0.07112	0.05286	0.2816	0.06483	0.5935	0.1665	0.9242	0.1255	0.3898	0.2195	0.07131	0.099	0.1944	0.08104	17.2468	0.008418	0.0666
Alternaria	0.0465	0.06028	0.2434	0.1069	0.2071	0.1113	1.174	0.07705	0.09364	0.01846	0.1001	0.0692	0.4551	0.2957	15.0823	0.01963	0.0745
unclassified_o__Pyxidiophorales	0	0	0.2916	0.1611	0.02861	0.02604	0.1337	0.21	1.692	1.603	0	0	0.0009487	0.001643	18.457	0.005186	0.0666
unclassified_f__Nectriaceae	0.105	0.0501	0.2402	0.08567	0.2275	0.07511	0.6824	0.2829	0.1943	0.2754	0.1338	0.0565	0.3251	0.1984	10.8745	0.09233	0.1885
Epicoccum	0.0495	0.06074	0.1787	0.04253	0.09176	0.07281	1.259	0.4439	0.04873	0.03502	0.1125	0.09527	0.1461	0.07717	12.987	0.04324	0.115
Hannaella	0.1479	0.02961	0.5628	0.206	0.2802	0.1579	0.3529	0.05887	0.1797	0.0626	0.1606	0.1497	0.08266	0.009914	14.4069	0.02541	0.08291
Nigrospora	0.1613	0.02612	0.1839	0.03069	0.547	0.1236	0.0935	0.01742	0.1469	0.05122	0.2128	0.1034	0.3882	0.3244	14.0606	0.02897	0.08722
Humicola	0.4274	0.1772	0.0862	0.004742	0.9164	0.6895	0.01114	0.005695	0.0223	0.01467	0.1705	0.03897	0.09751	0.122	17.697	0.007036	0.0666
Metarhizium	0.06372	0.0842	1.074	1.442	0.327	0.01166	0.0331	0.02917	0.1374	0.06155	0.00784	0.001014	0.0257	0.007943	15.7922	0.01491	0.06698
unclassified_o__Trechisporales	0	0	0.1214	0.0601	0.139	0.1394	0	0	1.212	1.185	0	0	0.05075	0.08791	15.3939	0.0174	0.0691
unclassified_f__Glomeraceae	0.06067	0.001984	0.4649	0.03499	0.3492	0.07223	0.06457	0.03769	0.4434	0.1881	0.001779	0.003082	0.003795	0.006572	18.1786	0.005801	0.0666
unclassified_f__Didymellaceae	0.03663	0.01944	0.1092	0.02394	0.3668	0.2393	0.5995	0.1884	0.02349	0.02271	0.04271	0.04085	0.1964	0.07614	17.9554	0.006345	0.0666
Mariannaea	0.00359	0.006219	0.1943	0.01272	0.1908	0.06152	0.5931	0.2572	0.1115	0.08459	0.1131	0.1553	0.05407	0.01118	15.196	0.01879	0.0721
Didymella	0.02424	0.00777	0.6274	0.08108	0.2269	0.2739	0.1833	0.02641	0.04483	0.03366	0.0201	0.02538	0.1038	0.02967	16.9004	0.009656	0.0666
Rhodosporidiobolus	0.00286	0.004955	0.9687	0.365	0.03737	0.04494	0.02107	0.01749	0.1491	0.1186	0.007662	0.01001	0.03778	0.03328	14.5229	0.02431	0.08079
unclassified_f__Thelephoraceae	0.003598	0.003306	0.005239	0.009074	0.005781	0.005079	1.185	0.7945	0	0	0.001779	0.003082	0	0	12.5253	0.05123	0.1183
Cadophora	0.0293	0.01118	0.3153	0.1429	0.5682	0.1285	0.1521	0.02308	0.04918	0.06677	0.007117	0.01233	0.0653	0.07591	16.9097	0.009621	0.0666
Myrothecium	0.03099	0.01497	0.2472	0.1194	0.2626	0.2282	0.3956	0.2748	0.004529	0.005601	0.006672	0.01156	0.1621	0.04406	16.0417	0.01353	0.0666
Stachybotrys	0.2279	0.07607	0.5054	0.3923	0.1397	0.1112	0	0	0.07244	0.1067	0.1364	0.03092	0.02618	0.0106	15.6819	0.01557	0.06733
Solicoccozyma	0.1121	0.06295	0.03025	0.01563	0.3759	0.1694	0.5188	0.4653	0.02176	0.0145	0.03149	0.0318	0.009479	0.00564	16.7273	0.01034	0.0666
Infundichalara	0.2387	0.07197	0.09506	0.02863	0.72	0.3015	0.006095	0.01056	0.01031	0.01786	0.01226	0.005829	0.01014	0.01158	16.7368	0.0103	0.0666
Colletotrichum	0.03376	0.01237	0.2736	0.1503	0.01521	0.00883	0.242	0.07674	0.3848	0.3087	0.004502	0.007798	0.01927	0.02058	16.7014	0.01045	0.0666
unclassified_f__Aspergillaceae	0.7769	0.2427	0.003334	0.005775	0.02145	0.009326	0.002347	0.004065	0.0004796	0.0008308	0.1234	0.07857	0.04003	0.04749	15.9209	0.01418	0.0666
Cochliobolus	0.2398	0.03925	0.06992	0.03096	0.04765	0.04933	0.0578	0.02016	0.01061	0.009461	0.3652	0.08053	0.1633	0.1789	14.1174	0.02835	0.08584
unclassified_f__Didymosphaeriaceae	0.08439	0.0914	0.2853	0.06611	0.0661	0.04792	0	0	0.2856	0.1343	0.2094	0.3514	0.01233	0.02136	13.515	0.03555	0.09967
unclassified_o__Helotiales	0.01906	0.01229	0.1098	0.01354	0.6049	0.0676	0.1121	0.07344	0.003118	0.0054	0.005783	0.01002	0.07904	0.04962	17.4292	0.007829	0.0666
Septoglomus	0.6649	0.1016	0	0	0.007799	0.002594	0	0	0	0	0.258	0.252	0	0	19.8086	0.002995	0.0666
Thielavia	0.2795	0.05614	0	0	0.02044	0.01961	0	0	0.04443	0.06299	0.5423	0.1586	0	0	17.4545	0.00775	0.0666
Psathyrella	0.02403	0.001826	0.01632	0.02583	0.0221	0.02828	0.7259	0.6999	0.002951	0.002566	0.01615	0.01683	0.01168	0.0114	10.0351	0.1232	0.2339
Cyphellophora	0.1213	0.04159	0.4166	0.1333	0.1119	0.02614	0.07424	0.01595	0.04578	0.03649	0.02355	0.005326	0.006932	0.006285	18.632	0.004832	0.0666
unclassified_o__Hypocreales	0.1606	0.05442	0.179	0.04603	0.2553	0.2145	0.01881	0.008182	0.03139	0.02067	0.1301	0.02746	0.02222	0.006207	15.4286	0.01717	0.0691
unclassified_f__Herpotrichiellaceae	0.1968	0.04764	0.1054	0.14	0.4504	0.07613	0	0	0.004796	0.008308	0.02112	0.02124	0.01058	0.009644	16.5614	0.01104	0.0666
Penicillifer	0.3126	0.01889	0.004956	0.008584	0.09444	0.07094	0.2567	0.08147	0.02818	0.02601	0.03779	0.02927	0.007473	0.007142	17.4306	0.007825	0.0666
Curvularia	0.09901	0.06976	0.1387	0.07393	0.03614	0.04108	0.2022	0.06885	0.06061	0.0337	0.0725	0.02075	0.1083	0.04734	10.3896	0.1092	0.2164
Purpureocillium	0.04928	0.059	0.1544	0.05442	0.07803	0.03806	0.09266	0.0143	0.002398	0.004154	0.2223	0.02145	0.1042	0.0432	16.253	0.01246	0.0666
Tausonia	0.01134	0.002182	0.1231	0.04642	0.3616	0.5427	0.1471	0.1928	0.02764	0.01549	0.02585	0.01376	0.003262	0.002936	14.1818	0.02767	0.08551
Cystofilobasidium	0.03715	0.01878	0.1657	0.03628	0.1786	0.1436	0.197	0.1015	0.06548	0.07239	0.02867	0.0259	0.00182	0.003152	15.0747	0.01968	0.0745
Kernia	0.3608	0.09451	0.02726	0.01252	0.08701	0.0758	0	0	0.01419	0.008868	0.1194	0.05198	0.05233	0.04795	14.4386	0.0251	0.08242
Microdochium	0.01369	0.006421	0.3259	0.0283	0.2499	0.1308	0	0	0.0164	0.01103	0.008177	0.01172	0.03851	0.05415	16.0741	0.01336	0.0666
Myrmecridium	0.1147	0.0348	0.09663	0.03605	0.206	0.02355	0.109	0.01516	0.03571	0.01264	0.05356	0.03066	0.03472	0.01052	16.6407	0.0107	0.0666
Arnium	0	0	0.2394	0.1179	0.007333	0.007151	0.1809	0.02756	0.2214	0.3834	0	0	0	0	13.9607	0.03008	0.08861
unclassified_f__Sporocadaceae	0.1598	0.06756	0.05207	0.02886	0.07033	0.01714	0.07298	0.0352	0.01466	0.01274	0.1167	0.01908	0.1598	0.11	13.5065	0.03566	0.09967
unclassified_p__Ascomycota	0.07309	0.02579	0.3253	0.1307	0.1672	0.03407	0.007623	0.007748	0.03009	0.04171	0.02031	0.01303	0.002807	0.002847	16.7361	0.0103	0.0666
Gliocladiopsis	0.003142	0.005441	0.002381	0.004125	0.01494	0.01951	0.5393	0.1818	0.05572	0.05097	0	0	0.005619	0.009732	14.1624	0.02787	0.08551
Trechispora	0.00286	0.004955	0.3147	0.3197	0.212	0.2631	0.0009837	0.001704	0.05859	0.09881	0.003559	0.006164	0.02799	0.04847	11.2676	0.08045	0.168
unclassified_o__Branch06	0	0	0.2468	0.05073	0.04834	0.03197	0.1059	0.02215	0.214	0.05552	0	0	0.004743	0.008216	19.0797	0.004031	0.0666
unclassified_f__Pleurotheciaceae	0.2189	0.1278	0.02545	0.01802	0.1655	0.04875	0.001408	0.002439	0.001919	0.003323	0.1826	0.2973	0.001022	0.001769	16.1063	0.01319	0.0666
Cladophialophora	0.0575	0.005635	0.1353	0.02994	0.09378	0.02148	0.1533	0.01534	0.04374	0.03502	0.0139	0.01352	0.07011	0.08938	12.8958	0.04472	0.1171
Phaeosphaeriopsis	0.06236	0.03709	0.2202	0.04968	0.0315	0.02366	0.1373	0.02502	0.06471	0.02641	0.02052	0.01431	0.0271	0.01683	16.9177	0.00959	0.0666
Periconia	0.04273	0.01169	0.09178	0.05576	0.06304	0.0255	0.1985	0.02808	0.02761	0.02338	0.01189	0.00492	0.1232	0.03651	16.6234	0.01077	0.0666
Arthropsis	0.004075	0.00355	0.1498	0.08155	0.3053	0.146	0.006684	0.006365	0.06493	0.03358	0.001334	0.002311	0.003698	0.003448	16.9649	0.009413	0.0666
Papiliotrema	0.002384	0.004129	0.1968	0.3195	0.1362	0.09548	0.09897	0.02724	0.01517	0.01317	0.01259	0.0157	0.05865	0.05534	12.3611	0.05438	0.124
Arthrographis	0.003814	0.006606	0.0009913	0.001717	0.4293	0.4387	0	0	0	0	0.001351	0.002339	0.07755	0.08559	16.0712	0.01338	0.0666
unclassified_o__Xylariales	0.126	0.03634	0.04805	0.007129	0.1132	0.04758	0.03973	0.02312	0.02609	0.008611	0.111	0.01014	0.03778	0.0166	15.6017	0.01606	0.06785
Phialophora	0.06694	0.06224	0.02112	0.02524	0	0	0.08276	0.04749	0.08708	0.106	0.1694	0.0559	0.06818	0.007255	13.0588	0.04211	0.1125
Gonytrichum	0.06029	0.03283	0.1263	0.04994	0.1343	0.07122	0.1374	0.04673	0.02132	0.03453	0.0008896	0.001541	0.007589	0.01314	15.4386	0.01711	0.0691
unclassified_o__Auriculariales	0	0	0.2022	0.1006	0.1311	0.03415	0.002392	0.002167	0.1251	0.09863	0	0	0.02509	0.0266	17.8976	0.006493	0.0666
Leptodiscella	0.01357	0.01523	0.04856	0.02711	0.01725	0.02101	0.3817	0.04869	0.01246	0.01009	0.007144	0.007347	0	0	14.4912	0.02461	0.08127
Neodidymella	0.02541	0.03109	0.08437	0.05903	0.1302	0.1352	0.1868	0.0909	0.01079	0.01869	0	0	0.0406	0.0459	11.1447	0.08401	0.1729
Chaetosphaeria	0.1799	0.04773	0.04233	0.007915	0.06602	0.02304	0.04689	0.003373	0.008592	0.01144	0.06483	0.1123	0.0506	0.07476	10.8802	0.09215	0.1885
Ceratobasidium	0.02527	0.02326	0.06221	0.03415	0.09144	0.06468	0.01836	0.008835	0.1739	0.09229	0.01439	0.01944	0.07305	0.1265	9.68627	0.1385	0.2585
Ascobolus	0.2032	0.1003	0.03436	0.01203	0.1142	0.09579	0	0	0.01742	0.01108	0.06338	0.03266	0.008489	0.004472	16.8403	0.009889	0.0666
Roussoella	0.1178	0.05819	0.1051	0.03539	0.02624	0.02522	0.01511	0.005616	0.1034	0.1065	0.05821	0.06199	0.003296	0.003418	14.2511	0.02695	0.08491
Pleotrichocladium	0.1191	0.03623	0.05719	0.01977	0.1665	0.07032	0.02637	0.006308	0.008283	0.00728	0.039	0.04208	0.002729	0.004728	16.6493	0.01066	0.0666
Pyrenochaeta	0.01443	0.003904	0.09903	0.02789	0.1016	0.04087	0.1133	0.0117	0.02089	0.003129	0.02128	0.0114	0.0379	0.003592	17.2814	0.008303	0.0666
Arthrobotrys	0.1598	0.1107	0.06366	0.02735	0.1057	0.07268	0.02841	0.009901	0.01298	0.01415	0.03002	0.01773	0.007356	0.008314	15.8241	0.01473	0.06696
unclassified_f__Thermoascaceae	0.2109	0.05065	0.007434	0.003128	0.01473	0.01809	0	0	0.001679	0.002908	0.1591	0.1596	0.0116	0.01509	14.8428	0.02152	0.07664
unclassified_o__Tremellales	0.01481	0.02565	0.2569	0.2099	0.04433	0.06638	0.007378	0.01278	0.04747	0.03423	0.00438	0.007587	0.0192	0.01667	10.5632	0.1029	0.2061
Coniochaeta	0.02577	0.005681	0.08256	0.02648	0.2119	0.1513	0.01335	0.005836	0.04719	0.02483	0.00146	0.002529	0.004853	0.004985	18.3333	0.005451	0.0666
Acrocalymma	0.08401	0.01306	0.06746	0.02538	0.03197	0.02651	0.02067	0.007387	0.0988	0.0675	0.06585	0.08252	0.0171	0.008931	11.2035	0.08229	0.1705
unclassified_f__Lasiosphaeriaceae	0.3286	0.4101	0.007669	0.009808	0	0	0	0	0.007576	0.007774	0.0343	0.0408	0	0	16	0.01375	0.0666
Lophiostoma	0	0	0	0	0	0	0.3739	0.1826	0	0	0	0	0.0009487	0.001643	16.9061	0.009635	0.0666
unclassified_c__Dothideomycetes	0.002168	0.003754	0.05829	0.02164	0	0	0.2083	0.05587	0.08683	0.05443	0	0	0.01592	0.02758	17.217	0.008518	0.0666
Trichosporon	0.006936	0.01201	0.1785	0.1596	0.1079	0.1869	0.01067	0.01847	0.06487	0.05138	0.0009734	0.001686	0	0	9.93939	0.1272	0.2399
Scytalidium	0.04692	0.04213	0.04165	0.05176	0.2314	0.0971	0.01142	0.01201	0.002158	0.003738	0	0	0.03608	0.02349	14.124	0.02828	0.08584
Cyberlindnera	0.01277	0.005658	0.2034	0.1251	0.009874	0.01216	0	0	0.1265	0.09824	0.009415	0.007141	0.001022	0.001769	15.9247	0.01416	0.0666
Knufia	0.0009535	0.001652	0.1151	0.01325	0.08412	0.03571	0.006394	0.01107	0.1106	0.04437	0.003602	0.006238	0.03989	0.05051	15.9291	0.01414	0.0666
Scopulariopsis	0.08443	0.0124	0.01957	0.01743	0.09208	0.09597	0	0	0.05887	0.06095	0.1025	0.1643	0.002043	0.003539	13.0986	0.0415	0.1117
Stagonospora	0.01938	0.01294	0.1822	0.1148	0.09312	0.02623	0.008317	0.01205	0.01846	0.003987	0.004684	0.004066	0.02742	0.01616	15.9368	0.0141	0.0666
Entrophospora	0.1371	0.04289	0.03951	0.01681	0.02462	0.01444	0	0	0.009412	0.005679	0.1429	0.1667	0	0	18.3167	0.005488	0.0666
Hydropisphaera	0.05275	0.03722	0.01301	0.006169	0.02418	0.02621	0	0	0.002795	0.00484	0.2331	0.04517	0.0231	0.02168	16	0.01375	0.0666
Lecythophora	0	0	0.1092	0.02806	0.1845	0.06002	0	0	0.05466	0.06566	0	0	0	0	19.5109	0.003382	0.0666
unclassified_f__Coniochaetaceae	0	0	0.07444	0.02455	0.2668	0.09816	0	0	0.002329	0.004034	0	0	0.00332	0.005751	17.3016	0.008236	0.0666
Thanatephorus	0.03571	0.009028	0.0538	0.03498	0.1755	0.02455	0	0	0.02999	0.02651	0	0	0.04169	0.02551	16.474	0.01142	0.0666
Scolecobasidium	0.03999	0.006244	0.08544	0.01521	0.07999	0.03239	0.07284	0.01666	0.01968	0.004768	0.03277	0.02711	0.002846	0.004929	16.4609	0.01148	0.0666
Acidomelania	0.05882	0.01952	0.01843	0.01873	0.1784	0.08934	0.04788	0.02871	0.003597	0.006231	0.005354	0.009273	0.0131	0.008957	15.4035	0.01734	0.0691
Tetracladium	0.001301	0.002253	0.07651	0.02908	0.1757	0.07258	0.01566	0.01205	0.02998	0.0187	0.009786	0.01695	0.006582	0.008118	16.5965	0.01089	0.0666
Papulaspora	0.0607	0.03163	0.001983	0.003434	0	0	0	0	0	0	0.2522	0.1447	0	0	18.47	0.005159	0.0666
Polyschema	0	0	0.01977	0.005501	0.2585	0.2651	0	0	0.004658	0.008067	0	0	0.03083	0.0534	16.0091	0.01371	0.0666
Devriesia	0.003251	0.00362	0.1071	0.04367	0.1226	0.0462	0.00579	0.005277	0.06046	0.02424	0.00627	0.005608	0.005991	0.006147	15.9041	0.01428	0.0666
Aschersonia	0.05162	0.03403	0.05735	0.09172	0.09837	0.1149	0	0	0	0	0.02825	0.03098	0.07457	0.04298	12.0971	0.05984	0.1337
unclassified_o__Sordariales	0.2586	0.3302	0.007185	0.007447	0.009464	0.01147	0	0	0.001553	0.002691	0.02392	0.0275	0	0	14.6133	0.02349	0.08079
Geminibasidium	0.2369	0.0385	0.004261	0.003835	0.01925	0.01627	0.01363	0.008062	0.002158	0.003738	0.02218	0.01225	0	0	16.1639	0.0129	0.0666
Paecilomyces	0	0	0	0	0.005654	0.009793	0.2787	0.2134	0.002398	0.004154	0	0	0.001423	0.002465	13.2517	0.03921	0.1063
Poaceascoma	0.05943	0.02941	0.001487	0.002575	0.002606	0.004514	0	0	0	0	0.2234	0.1641	0	0	16.9841	0.009342	0.0666
unclassified_f__Dipodascaceae	0	0	0.0479	0.01196	0	0	0	0	0.2318	0.3067	0	0	0	0	19.3469	0.003616	0.0666
Cotylidia	0	0	0	0	0	0	0.0009388	0.001626	0.2775	0.4806	0	0	0	0	5.26667	0.5101	0.5305
Clitopilus	0.002688	0.002605	0.04259	0.01717	0	0	0.1554	0.1541	0.07735	0.1244	0	0	0	0	15.7576	0.01512	0.06698
unclassified_f__Phaeosphaeriaceae	0.06872	0.02857	0.08249	0.05419	0.05326	0.01172	0.005507	0.00485	0.03482	0.01107	0.004448	0.007704	0.02229	0.03861	12.0175	0.06158	0.1364
Paraphoma	0.001795	0.003109	0.0427	0.007307	0.07708	0.123	0.03664	0.02052	0.108	0.1425	0.0009004	0.00156	0	0	13.9332	0.03039	0.08878
Microdiplodia	0.01612	0.0155	0.07085	0.003159	0.03843	0.02629	0.07951	0.009792	0.01259	0.005243	0.02386	0.02672	0.01503	0.01207	14.2165	0.02731	0.08545
Oidiodendron	0.001795	0.003109	0	0	0.1192	0.03194	0	0	0.0004796	0.0008308	0	0	0.1276	0.1114	16.8481	0.009858	0.0666
Edenia	0.08663	0.0776	0.02555	0.01698	0.08828	0.04374	0.001476	0.002556	0.03607	0.05086	0.005826	0.005452	0.00514	0.004988	14.2632	0.02683	0.08491
unclassified_c__Orbiliomycetes	0.2319	0.3694	0.003627	0.004066	0.002056	0.003561	0	0	0.002329	0.004034	0.007201	0.01005	0	0	12.0787	0.06024	0.134
Boeremia	0	0	0.06754	0.003319	0.02275	0.03941	0.01332	0.004338	0.009593	0.01662	0.003894	0.006744	0.1283	0.01425	14.7793	0.02204	0.07776
Glomus	0.007066	0.008789	0.02616	0.03243	0.06844	0.01805	0.06963	0.0193	0.07035	0.05424	0	0	0.002372	0.004108	14.7709	0.02212	0.07776
Ramicandelaber	0.0069	0.006231	0.08444	0.02981	0.1366	0.1269	0.001476	0.002556	0.01214	0.01859	0	0	0	0	16.097	0.01324	0.0666
Albifimbria	0.05163	0.04733	0.07252	0.02454	0.02231	0.02236	0.002816	0.004878	0.003358	0.005815	0.02571	0.003291	0.06078	0.04415	12.7265	0.04759	0.1171
Ochroconis	0.06199	0.01658	0.02463	0.02499	0.1118	0.09261	0.01559	0.002408	0.003514	0.004353	0.0009004	0.00156	0	0	16.9967	0.009295	0.0666
unclassified_o__Glomerales	0.02362	0.02046	0.07818	0.04217	0.06423	0.02261	0.01595	0.00761	0.0308	0.004423	0	0	0.001365	0.002364	17.1384	0.008788	0.0666
Acaulium	0.08982	0.02716	0.01048	0.01815	0.009343	0.009254	0	0	0	0	0.1032	0.1787	0	0	11.6375	0.07056	0.1508
Codinaea	0.01209	0.01021	0.05572	0.02836	0.02656	0.00759	0.04127	0.006847	0.01452	0.01644	0.01468	0.02542	0.04743	0.08216	7.36842	0.2881	0.4773
Marasmius	0	0	0	0	0	0	0.2101	0.1561	0	0	0	0	0	0	19.8599	0.002933	0.0666
Phaeosphaeria	0.01496	0.002584	0.1205	0.08164	0.004173	0.003615	0.01001	0.008845	0.02507	0.02501	0.002251	0.003899	0.02513	0.02525	13.5381	0.03524	0.09952
Parathyridaria	0	0	0.1942	0.006031	0	0	0	0	0	0	0	0	0	0	19.8599	0.002933	0.0666
Spiromyces	0.009108	0.002026	0.004461	0.007726	0.1515	0.188	0	0	0	0	0	0	0.02413	0.03831	14.5348	0.0242	0.08079
Articulospora	0.01414	0.01259	0.06602	0.03758	0.02416	0.02541	0.07229	0.02416	0.0104	0.009009	0	0	0.0009098	0.001576	16.2082	0.01268	0.0666
unclassified_f__Mortierellaceae	0.007629	0.01321	0.02901	0.02107	0.08672	0.02181	0.01787	0.009186	0.04148	0.0438	0.001351	0.002339	0	0	15.885	0.01438	0.0666
Xenochalara	0	0	0	0	0.04707	0.03372	0	0	0	0	0	0	0.1325	0.1454	19.3469	0.003616	0.0666
Tolypocladium	0.1452	0.208	0.01665	0.02436	0.002646	0.004583	0.01284	0.005044	0	0	0.0009004	0.00156	0	0	14.0202	0.02941	0.08789
unclassified_f__Chaetomiaceae	0.005811	0.002854	0.01976	0.02079	0.1343	0.1029	0.002347	0.004065	0	0	0	0	0.01484	0.01256	15.3803	0.0175	0.0691
Metapochonia	0	0	0.06473	0.009941	0	0	0.008014	0.007144	0.1011	0.1631	0.00146	0.002529	0.001365	0.002364	12.5253	0.05123	0.1183
unclassified_o__GS08	0	0	0.1085	0.02423	0.04343	0.05359	0.01822	0.006742	0.004143	0.007175	0	0	0	0	16.0128	0.01369	0.0666
Sarocladium	0.02932	0.01418	0.01969	0.01018	0.04243	0.03445	0.07246	0.02161	0.00285	0.002878	0.004564	0.003068	0.002955	0.002565	16.4133	0.0117	0.0666
Archaeorhizomyces	0	0	0.1342	0.007793	0.03671	0.03377	0	0	0.001199	0.002077	0	0	0	0	18.47	0.005159	0.0666
Setophoma	0.0498	0.007004	0.009049	0.01567	0.01513	0.01315	0.01276	0.006297	0.006152	0.005394	0.03038	0.02656	0.04527	0.05915	8.27451	0.2187	0.3783
unclassified_o__GS24	0.02744	0.01053	0.01564	0.00404	0.04992	0.01418	0.05047	0.02658	0.01933	0.02567	0.003559	0.006164	0	0	15.4737	0.01688	0.0691
unclassified_c__Sordariomycetes	0.09487	0.0605	0.006612	0.0008619	0.01093	0.004644	0.01597	0.007301	0.009762	0.01449	0.0248	0.01872	0	0	14.7495	0.0223	0.0779
Cephalotheca	0.006936	0.01201	0.02824	0.008377	0.06854	0.05261	0	0	0.01751	0.03032	0	0	0.037	0.04323	12.4848	0.05199	0.119
Conocybe	0.01738	0.01557	0.06109	0.04645	0.00514	0.008903	0.0009388	0.001626	0.0682	0.029	0.004909	0.005389	0	0	15.0047	0.02022	0.07533
unclassified_f__Thyridariaceae	0.06735	0.0269	0.03052	0.004552	0	0	0	0	0.03484	0.006384	0.01941	0.01882	0	0	18.554	0.004987	0.0666
Cercophora	0.0992	0.08074	0	0	0.005292	0.009165	0	0	0	0	0.04008	0.0603	0	0	14.5578	0.02399	0.08079
Cryptococcus_f__Tremellaceae	0.003814	0.006606	0.02428	0.02075	0.01931	0.01676	0.08281	0.05044	0.003118	0.0054	0	0	0.01073	0.01858	12.9115	0.04446	0.1171
Cryptococcus_f__Cryptococcaceae	0.007488	0.007894	0.005659	0.002455	0.1048	0.08249	0	0	0.0009593	0.001662	0.006254	0.0086	0.01346	0.01672	11.6392	0.07052	0.1508
unclassified_f__Trichosphaeriaceae	0.00737	0.01276	0	0	0.02702	0.03213	0.05084	0.02748	0.01295	0.02242	0.03223	0.02978	0.007589	0.01314	8.40404	0.21	0.3656
Oliveonia	0	0	0.06525	0.0521	0.006168	0.01068	0	0	0.06233	0.1055	0	0	0	0	14.2041	0.02744	0.08545
Roseodiscus	0.05982	0.0283	0.02923	0.009296	0.003175	0.005499	0	0	0.03439	0.009173	0.00313	0.002786	0	0	17.784	0.006795	0.0666
Cercospora	0.03948	0.03225	0.03873	0.004414	0.02028	0.007994	0.01406	0.006344	0.007918	0.003259	0	0	0.008018	0.003192	17.4306	0.007825	0.0666
Pleuroascus	0.02124	0.01542	0.005754	0.007539	0.09428	0.08242	0.001967	0.003408	0	0	0.001801	0.003119	0	0	11.143	0.08406	0.1729
Calcarisporiella	0.03423	0.00646	0.01063	0.01006	0.07492	0.03831	0	0	0.001199	0.002077	0.001334	0.002311	0	0	16.6869	0.01051	0.0666
Bionectria	0.02237	0.01039	0.02568	0.01456	0.03823	0.03949	0.01814	0.002587	0	0	0.009065	0.004102	0.00675	0.008045	12.3181	0.05524	0.1254
unclassified_f__Pezizaceae	0	0	0.05117	0.02655	0	0	0	0	0.06859	0.1188	0	0	0	0	14.5856	0.02374	0.08079
Sodiomyces	0.06155	0.02952	0.01103	0.01427	0	0	0	0	0.007455	0.007037	0.03597	0.01475	0.003184	0.005515	15.6509	0.01576	0.06746
Lecanicillium	0.001907	0.003303	0	0	0.004763	0.008249	0.103	0.1247	0.001679	0.002908	0.003602	0.006238	0.001532	0.002654	10.5215	0.1043	0.2083
Bifiguratus	0.09416	0.07233	0.001905	0.0033	0.01104	0.01302	0	0	0.0004796	0.0008308	0.002701	0.004679	0	0	12.7664	0.0469	0.1171
Bipolaris	0.01068	0.01237	0.01821	0.005637	0.003175	0.005499	0.00778	0.006812	0.02449	0.01433	0.009253	0.003372	0.0328	0.03505	8.64912	0.1943	0.3472
Microsphaeropsis	0.007629	0.01321	0.03137	0.02326	0.005821	0.01008	0.04686	0.0167	0.005193	0.004536	0.005941	0.001933	0.001897	0.003286	11.2848	0.07996	0.1676
Pseudallescheria	0.04901	0.00641	0.003926	0.004556	0.006244	0.005593	0	0	0.002329	0.004034	0.04083	0.02158	0	0	16.1745	0.01285	0.0666
unclassified_o__Tremellodendropsidales	0.03553	0.04735	0.03476	0.02259	0.01463	0.01313	0.009966	0.009061	0.005193	0.004536	0	0	0.00182	0.003152	11.6941	0.06915	0.149
Rhizoctonia	0.08701	0.04522	0.00312	0.005404	0.003084	0.005342	0	0	0	0	0.005804	0.006015	0	0	13.7757	0.03224	0.09298
Setophaeosphaeria	0.01195	0.01096	0.02109	0.01104	0.05852	0.06566	0.002816	0.004878	0.002158	0.003738	0.001334	0.002311	0	0	10.2222	0.1156	0.2283
Thozetella	0	0	0.02947	0.01141	0	0	0.006263	0.004408	0.003118	0.0054	0	0	0.05834	0.1011	13.4921	0.03585	0.0997
Arxiella	0.01804	0.002448	0.00639	0.007542	0.02266	0.03521	0.005523	0.005343	0.01103	0.0117	0.02107	0.03158	0.01243	0.01501	3.01661	0.8068	0.8068
Corynascella	0.05696	0.01015	0.009893	0.001152	0.01717	0.01022	0	0	0.0009316	0.001613	0.007736	0.003995	0	0	18.3837	0.005342	0.0666
Ganoderma	0.05085	0.0209	0.01255	0.00876	0.01458	0.002176	0.004427	0.007667	0.003316	0.002976	0.005338	0.009245	0.001365	0.002364	13.4232	0.03679	0.1018
Paramyrothecium	0.05267	0.01819	0	0	0	0	0	0	0	0	0.03959	0.06857	0	0	14.5856	0.02374	0.08079
Beauveria	0.00143	0.002477	0	0	0.01615	0.0104	0.07272	0.03224	0	0	0.001351	0.002339	0	0	17.3016	0.008236	0.0666
Candida	0.002601	0.004505	0.007177	0.004121	0.01939	0.01074	0.001016	0.001759	0.0403	0.03722	0.004448	0.007704	0.01565	0.02711	7.58685	0.27	0.4543
Apiospora	0.005898	0.001642	0.02123	0.001158	0.02201	0.01994	0.03474	0.01104	0.001439	0.002492	0.00292	0.005058	0.001532	0.002654	13.9269	0.03046	0.08878
Paraconiothyrium	0.03539	0.01469	0.00569	0.001601	0.04592	0.02961	0	0	0.001036	0.001794	0.00146	0.002529	0	0	17.7212	0.006968	0.0666
Zopfiella	0	0	0.06181	0.0843	0.004672	0.004627	0.007934	0.008995	0.01362	0.01479	0	0	0	0	12.605	0.04976	0.1171
Neomassarina	0.009302	0.008803	0.02504	0.03628	0	0	0.04737	0.06267	0.002329	0.004034	0	0	0	0	14.269	0.02677	0.08491
unclassified_c__Archaeorhizomycetes	0	0	0.04129	0.06215	0.02213	0.03306	0	0	0.002158	0.003738	0	0	0.0182	0.03152	10.8633	0.09269	0.1885
Thelonectria	0	0	0.02081	0.01897	0.0121	0.01124	0.01426	0.002781	0.03055	0.01838	0	0	0.005765	0.007489	11.3615	0.07783	0.1638
Neosetophoma	0	0	0.05803	0.07145	0.004169	0.007222	0.00751	0.01301	0.003118	0.0054	0.002433	0.004215	0.007844	0.006873	9.97873	0.1256	0.2376
Delicatula	0	0	0.07425	0.1004	0.002056	0.003561	0	0	0.005151	0.006589	0	0	0	0	9.82171	0.1324	0.2479
Chloridium	0.06673	0.0285	0	0	0.006168	0.01068	0	0	0	0	0.007578	0.009828	0	0	15.4286	0.01717	0.0691
Westerdykella	0.009592	0.01014	0.001487	0.002575	0.06886	0.04217	0	0	0	0	0	0	0	0	15.7007	0.01545	0.06733
Schizothecium	0	0	0.04233	0.02399	0.005781	0.005079	0	0	0.02747	0.02631	0	0	0.003639	0.006303	15.9702	0.01391	0.0666
Ophiosphaerella	0.00359	0.006219	0.03677	0.03571	0.003175	0.005499	0.02947	0.0145	0.004557	0.007892	0	0	0	0	14.1574	0.02793	0.08551
unclassified_o__Archaeosporales	0	0	0.01355	0.003538	0.04731	0.04377	0.0154	0.01349	0	0	0	0	0	0	12.7619	0.04698	0.1171
Geotrichum	0	0	0.04111	0.02087	0	0	0	0	0.03271	0.02455	0.002433	0.004215	0	0	17.4624	0.007726	0.0666
unclassified_p__Mortierellomycota	0	0	0.001883	0.001637	0.06624	0.01416	0	0	0.006572	0.001203	0	0	0	0	18.5714	0.004952	0.0666
Flagelloscypha	0	0	0.007254	0.008133	0.005212	0.009027	0	0	0.05696	0.09866	0	0	0.005179	0.006746	6.63946	0.3555	0.4775
Clavaria	0.0162	0.01166	0.02425	0.02071	0.01045	0.003993	0.005816	0.002282	0.01511	0.02617	0	0	0	0	13.2555	0.03915	0.1063
Robillarda	0	0	0.03518	0.01754	0.01503	0.01632	0	0	0.01493	0.003943	0	0	0.005108	0.008847	15.2578	0.01834	0.0709
Chaetomella	0.0009535	0.001652	0.03402	0.02838	0	0	0	0	0.03405	0.05898	0.0008896	0.001541	0	0	11.3741	0.07748	0.1637
Letendraea	0.004937	0.008551	0.002858	0.00495	0.03376	0.04942	0.0009837	0.001704	0.0009593	0.001662	0.02509	0.02257	0	0	8.59649	0.1976	0.3519
unclassified_p__Chytridiomycota	0.01725	0.02179	0.02078	0.01401	0.01709	0.01252	0.005893	0.001612	0.001679	0.002908	0.005853	0.01014	0	0	10.6822	0.09871	0.1985
Arcopilus	0	0	0	0	0.04995	0.0756	0	0	0	0	0.01418	0.01752	0.00394	0.00342	14.5315	0.02423	0.08079
unclassified_o__Chaetothyriales	0.002297	0.002161	0.002328	0.002082	0.05816	0.047	0	0	0	0	0	0	0.003184	0.005515	13.7415	0.03266	0.09369
Neonectria	0	0	0.04919	0.05163	0	0	0.00787	0.01363	0.008285	0.01435	0	0	0	0	8.43462	0.208	0.3633
Pestalotiopsis	0.004291	0.007432	0.01442	0.01575	0.01733	0.01504	0.01293	0.01256	0.002878	0.004985	0.01341	0.0119	0	0	6.16162	0.4053	0.4775
Neobulgaria	0	0	0.04494	0.02397	0.00514	0.008903	0.006237	0.005425	0.00725	0.002204	0	0	0	0	14.992	0.02032	0.07533
unclassified_f__Olpidiaceae	0.03039	0.01678	0.009867	0.01469	0.01409	0.01225	0	0	0	0	0.009055	0.008618	0	0	13.9798	0.02986	0.08845
Leptobacillium	0.006674	0.01156	0.005793	0.005717	0.03772	0.01857	0	0	0.004247	0.00373	0	0	0.007889	0.006847	11.7172	0.06858	0.1483
Physisporinus	0	0	0	0	0.06156	0.007418	0	0	0	0	0	0	0	0	19.8599	0.002933	0.0666
Montagnula	0.0272	0.01914	0.01431	0.008683	0.01141	0.01157	0	0	0.003302	0.00293	0.003151	0.005458	0	0	12.9648	0.0436	0.1153
Melanotus	0.00286	0.004955	0.002478	0.004292	0.005654	0.009793	0.04762	0.07249	0	0	0	0	0	0	6.66667	0.3528	0.4775
Coniosporium	0	0	0.05489	0.05103	0.001058	0.001833	0	0	0.002158	0.003738	0	0	0	0	14.8682	0.02131	0.0764
Chaetopsina	0.03465	0.008437	0.002974	0.005151	0.0172	0.02979	0	0	0	0	0.002224	0.003852	0	0	11.3741	0.07748	0.1637
Tetraplosphaeria	0.008237	0.01427	0.01866	0.007382	0.008376	0.007974	0.007388	0.006918	0.006235	0.0108	0.006433	0.002773	0.0009098	0.001576	7.02839	0.3182	0.4775
Mucor	0	0	0	0	0.005733	0.00993	0	0	0	0	0.02721	0.03108	0.01861	0.02834	13.3061	0.03842	0.1052
unclassified_f__Stephanosporaceae	0	0	0.00312	0.005404	0	0	0.04482	0.05559	0.003556	0.003284	0	0	0	0	9.55814	0.1445	0.2635
Dactylonectria	0	0	0.007357	0.0083	0.007938	0.01375	0	0	0.0044	0.00383	0	0	0.03036	0.05258	6.36735	0.3833	0.4775
Pseudogymnoascus	0.002254	0.00202	0	0	0.03264	0.02156	0.01479	0.02302	0	0	0	0	0	0	14.9739	0.02046	0.07535
unclassified_o__Myrmecridiales	0	0	0.01016	0.01227	0.00368	0.003293	0	0	0.03418	0.05919	0	0	0.0009487	0.001643	7.56463	0.2718	0.4543
unclassified_f__Orbiliaceae	0	0	0.006131	0.008409	0.006254	0.01083	0.0203	0.01029	0.01605	0.01443	0	0	0	0	11.542	0.073	0.1554
Proliferodiscus	0.02849	0.01791	0	0	0.01106	0.01111	0	0	0	0	0.007703	0.01111	0	0	14.5438	0.02412	0.08079
Cladorrhinum	0.02388	0.02148	0.001905	0.0033	0	0	0	0	0.0009316	0.001613	0.01793	0.01757	0	0	8.68027	0.1924	0.3449
Pyrenochaetopsis	0.02913	0.01999	0	0	0.009434	0.009526	0	0	0.001863	0.003227	0.004052	0.007018	0	0	13.6037	0.03439	0.09813
Protomyces	0.006458	0.006436	0	0	0.008996	0.01558	0	0	0	0	0.02891	0.05008	0	0	6.88766	0.3314	0.4775
Ophiocordyceps	0.01437	0.003473	0.0191	0.01734	0.004691	0.008124	0	0	0.005276	0.009138	0	0	0	0	12.6757	0.04848	0.1171
Claroideoglomus	0.00143	0.002477	0.003392	0.003004	0.01391	0.01893	0.02003	0.003435	0.002638	0.004569	0	0	0	0	11.8554	0.06527	0.1429
Spizellomyces	0.01958	0.01075	0.004287	0.007424	0.00635	0.011	0	0	0.004143	0.007175	0.004909	0.005389	0.0009487	0.001643	7.87347	0.2475	0.4255
Leucosporidium	0	0	0.01971	0.004255	0.01207	0.008169	0.004359	0.004428	0.0004796	0.0008308	0.002669	0.004623	0.0009098	0.001576	14.3564	0.0259	0.08344
unclassified_o__Saccharomycetales	0	0	0.006808	0.007415	0	0	0	0	0.02217	0.01824	0.01022	0.0177	0.0009487	0.001643	11.2197	0.08182	0.1702
Lophiotrema	0	0	0.02905	0.02636	0	0	0.003983	0.003724	0.006715	0.01163	0	0	0	0	13.9048	0.03072	0.08905
Septoria	0.001795	0.003109	0.00242	0.002196	0.003084	0.005342	0.03172	0.02262	0.0004796	0.0008308	0	0	0	0	12.1542	0.05862	0.132
Leptosphaeria	0	0	0.005715	0.009899	0.03336	0.004969	0	0	0	0	0	0	0	0	16.9061	0.009635	0.0666
Ramariopsis	0	0	0.03694	0.02953	0.002056	0.003561	0	0	0	0	0	0	0	0	16.9061	0.009635	0.0666
Leohumicola	0.001346	0.002332	0.03147	0.0191	0.00514	0.008903	0	0	0.0004796	0.0008308	0	0	0	0	12.5714	0.05037	0.1173
Pyricularia	0.006503	0.01126	0.01389	0.007294	0	0	0.01567	0.001015	0.002357	0.002144	0	0	0	0	14.3434	0.02603	0.08344
unclassified_f__Eremomycetaceae	0.01897	0.005723	0	0	0	0	0	0	0	0	0.01832	0.02924	0	0	16.1163	0.01314	0.0666
unclassified_f__Sclerotiniaceae	0	0	0	0	0	0	0.03669	0.02256	0	0	0	0	0	0	19.8599	0.002933	0.0666
Syncephalis	0	0	0.01936	0.003039	0.01655	0.01425	0	0	0	0	0	0	0	0	19.3469	0.003616	0.0666
unclassified_f__Archaeosporaceae	0	0	0.01458	0.002628	0	0	0.0131	0.01411	0.008181	0.01183	0	0	0	0	13.573	0.03479	0.09875
unclassified_f__Sordariaceae	0	0	0.03521	0.06099	0	0	0	0	0	0	0	0	0	0	6	0.4232	0.4775
Pseudocoleophoma	0	0	0	0	0	0	0.03515	0.02466	0	0	0	0	0	0	19.8599	0.002933	0.0666
Pholiota	0	0	0.01637	0.004462	0	0	0	0	0.01781	0.01603	0	0	0	0	15.4186	0.01724	0.0691
Hirsutella	0	0	0.01289	0.02232	0.01087	0.0126	0	0	0.007959	0.003878	0	0	0.002372	0.004108	9.65899	0.1398	0.26
unclassified_o__Atractiellales	0	0	0.02491	0.002784	0.006259	0.005422	0	0	0.002795	0.00484	0	0	0	0	15.7007	0.01545	0.06733
Gamsylella	0.01798	0.007653	0.001905	0.0033	0.01355	0.02347	0	0	0	0	0	0	0	0	12.8217	0.04596	0.1171
Lycoperdon	0.0009535	0.001652	0.02206	0.011	0.00257	0.004451	0.00297	0.00305	0.002158	0.003738	0	0	0	0	11.9501	0.06309	0.1386
Umbelopsis	0.02709	0.02718	0	0	0	0	0	0	0	0	0.003602	0.006238	0	0	10.0992	0.1205	0.2305
unclassified_c__Tremellomycetes	0.001795	0.003109	0.008176	0.008737	0	0	0.007246	0.003544	0.007966	0.00591	0.00381	0.00449	0.001532	0.002654	8.93897	0.177	0.3184
unclassified_f__Cucurbitariaceae	0	0	0.02185	0.02031	0	0	0	0	0.008394	0.01454	0	0	0	0	10.0992	0.1205	0.2305
Psilocybe	0	0	0	0	0.0228	0.01576	0	0	0	0	0	0	0.006166	0.01068	16.0589	0.01344	0.0666
Cephalotrichum	0	0	0.008968	0.007895	0.01244	0.01316	0	0	0.0009593	0.001662	0	0	0.006536	0.007692	9.07527	0.1694	0.3057
Dendryphion	0	0	0.01088	0.00241	0	0	0.0009837	0.001704	0.01167	0.01778	0.003151	0.005458	0.001897	0.003286	10.4762	0.106	0.2108
Ramophialophora	0.0119	0.01031	0	0	0.009966	0.008919	0	0	0	0	0.004548	0.001925	0.00182	0.003152	10.839	0.09348	0.1894
Trichomerium	0.009535	0.01652	0.009128	0.008724	0.004763	0.008249	0	0	0	0	0.004036	0.004052	0	0	6.7483	0.3448	0.4775
Hemileucoglossum	0	0	0	0	0.02606	0.04514	0	0	0	0	0	0	0	0	6	0.4232	0.4775
Dendrochytridium	0	0	0.02269	0.002851	0	0	0	0	0.002878	0.004985	0	0	0	0	16.9061	0.009635	0.0666
Olpidium	0.006866	0.002725	0.005471	0.005353	0.005821	0.01008	0	0	0.003986	0.003888	0.00146	0.002529	0.001423	0.002465	7.43434	0.2825	0.4695
Emericellopsis	0.007376	0.006474	0.005336	0.004656	0.007296	0.01264	0	0	0	0	0.00403	0.003561	0.0009098	0.001576	6.71202	0.3483	0.4775
Burgoa	0	0	0.02362	0.04092	0	0	0	0	0	0	0	0	0	0	6	0.4232	0.4775
unclassified_o__Capnodiales	0.002168	0.003754	0.009413	0.008187	0.007408	0.01283	0.002951	0.005111	0	0	0.001351	0.002339	0	0	5.11565	0.5291	0.5492
Aureobasidium	0	0	0.008879	0.005421	0.00257	0.004451	0.00254	0.004399	0	0	0.002251	0.003899	0.00664	0.0115	8.30108	0.2169	0.3764
Entoloma	0.00143	0.002477	0.001905	0.0033	0.01841	0.02318	0	0	0	0	0.0008896	0.001541	0	0	7.05426	0.3159	0.4775
Fusidium	0	0	0	0	0.02198	0.02455	0	0	0	0	0	0	0	0	12.6	0.04985	0.1171
unclassified_f__Spizellomycetaceae	0.00286	0.004955	0	0	0.01195	0.004894	0	0	0	0	0.006303	0.01092	0	0	12.1395	0.05893	0.1322
Minimedusa	0	0	0.01933	0.03348	0	0	0	0	0.001439	0.002492	0	0	0	0	5.26667	0.5101	0.5305
unclassified_o__Venturiales	0.002693	0.004664	0.01702	0.00271	0	0	0	0	0.0009593	0.001662	0	0	0	0	14.8682	0.02131	0.0764
Paraglomus	0	0	0.0008914	0.001544	0	0	0.01925	0.03333	0	0	0	0	0	0	5.26667	0.5101	0.5305
Torula	0.008384	0.007488	0.001905	0.0033	0.005261	0.006624	0	0	0.001199	0.002077	0.001334	0.002311	0.001897	0.003286	6.46996	0.3727	0.4775
unclassified_f__Mycosphaerellaceae	0.006816	0.008369	0.0118	0.01469	0	0	0	0	0	0	0.001351	0.002339	0	0	10.0543	0.1224	0.2332
Latorua	0.001301	0.002253	0	0	0.01865	0.01687	0	0	0	0	0	0	0	0	10.0992	0.1205	0.2305
Podospora	0.006198	0.01073	0.004807	0.005249	0.004112	0.007122	0.002816	0.004878	0.0009316	0.001613	0	0	0.001022	0.001769	3.02919	0.8052	0.8067
Wallemia	0	0	0	0	0	0	0.01779	0.01051	0.001919	0.003323	0	0	0	0	16.9061	0.009635	0.0666
Occultifur	0	0	0.01755	0.01959	0	0	0	0	0.002158	0.003738	0	0	0	0	16.0589	0.01344	0.0666
Dendrosporium	0	0	0.0009526	0.00165	0.01506	0.01467	0	0	0.003625	0.006278	0	0	0	0	8.43462	0.208	0.3633
unclassified_f__Montagnulaceae	0	0	0.009112	0.004424	0.002056	0.003561	0.001967	0.003408	0.002398	0.004154	0.0009004	0.00156	0.003184	0.005515	8.07256	0.2328	0.4016
Hypoxylon	0.003142	0.005441	0.006665	0.005439	0.00827	0.01047	0	0	0	0	0.001334	0.002311	0	0	10.8018	0.0947	0.1911
Corynespora	0.007089	0.00676	0	0	0.003648	0.006319	0.0009837	0.001704	0.001439	0.002492	0.00358	0.003101	0.002554	0.004423	4.89796	0.557	0.5771
Bulleribasidium	0.002693	0.004664	0.007576	0.003352	0	0	0.007892	0.002556	0	0	0	0	0	0	15.7665	0.01506	0.06698
unclassified_f__Clavicipitaceae	0.002601	0.004505	0	0	0.01138	0.01344	0	0	0.001863	0.003227	0	0	0.001365	0.002364	7.05426	0.3159	0.4775
Pseudorobillarda	0.001346	0.002332	0.003469	0.006009	0.007384	0.009038	0	0	0.004967	0.004326	0	0	0	0	7.70068	0.2609	0.4471
Linderina	0	0	0	0	0.01616	0.014	0	0	0	0	0	0	0.0009098	0.001576	10.0992	0.1205	0.2305
unclassified_f__Sympoventuriaceae	0.01141	0.01107	0	0	0.005654	0.009793	0	0	0	0	0	0	0	0	9.56217	0.1443	0.2635
Phomatospora	0.009736	0.008916	0	0	0	0	0	0	0.001199	0.002077	0.005853	0.01014	0	0	7.62431	0.2669	0.4518
Staphylotrichum	0	0	0.01343	0.01723	0	0	0.003286	0.005691	0	0	0	0	0	0	9.56217	0.1443	0.2635
Rutstroemia	0	0	0	0	0	0	0.01655	0.003014	0	0	0	0	0	0	19.8599	0.002933	0.0666
Sagenomella	0.01277	0.005658	0	0	0.003704	0.006416	0	0	0	0	0	0	0	0	16.0589	0.01344	0.0666
Gongronella	0	0	0	0	0.005733	0.00993	0	0	0	0	0	0	0.009973	0.007467	15.2855	0.01815	0.07065
Biatriospora	0.005021	0.005422	0.006343	0.008773	0.002646	0.004583	0.001476	0.002556	0	0	0	0	0	0	7.29252	0.2946	0.4775
Rhexodenticula	0	0	0.01022	0.004385	0	0	0	0	0.0007195	0.001246	0	0	0.004485	0.005575	14.8844	0.02118	0.0764
Lectera	0	0	0	0	0.01285	0.02226	0	0	0.002273	0.002332	0	0	0	0	9.11851	0.167	0.3024
Phlebia	0.007647	0.002546	0.002766	0.002399	0.004691	0.008124	0	0	0	0	0	0	0	0	13.3333	0.03804	0.1047
Tremella	0	0	0.009758	0.009038	0.005212	0.009027	0	0	0	0	0	0	0	0	9.56217	0.1443	0.2635
Eucasphaeria	0.01346	0.02332	0.001487	0.002575	0	0	0	0	0	0	0	0	0	0	5.26667	0.5101	0.5305
Dioszegia	0	0	0.001487	0.002575	0.01131	0.01959	0.001967	0.003408	0	0	0	0	0	0	4.46001	0.6147	0.6262
Castanediella	0	0	0	0	0	0	0	0	0	0	0	0	0.0147	0.02314	12.6	0.04985	0.1171
Dictyocheirospora	0	0	0.01194	0.01277	0.002606	0.004514	0	0	0	0	0	0	0	0	10.0992	0.1205	0.2305
Subulicystidium	0	0	0.01258	0.0116	0	0	0	0	0.001679	0.002908	0	0	0	0	10.0992	0.1205	0.2305
Dactylella	0.002198	0.001997	0	0	0	0	0.002884	0.002499	0.0007195	0.001246	0.008452	0.01464	0	0	7.56463	0.2718	0.4543
unclassified_f__Chytridiaceae	0.002662	0.002693	0	0	0.0115	0.004074	0	0	0	0	0	0	0	0	17.3721	0.008009	0.0666
Ramichloridium	0.001346	0.002332	0.007799	0.006139	0.001028	0.001781	0.003983	0.003724	0	0	0	0	0	0	11.9939	0.06211	0.137
unclassified_o__GS33	0	0	0.01098	0.00466	0	0	0.0009837	0.001704	0.001679	0.002908	0	0	0	0	14.8682	0.02131	0.0764
unclassified_f__Onygenaceae	0.01115	0.005013	0	0	0	0	0	0	0	0	0.001779	0.003082	0	0	16.9061	0.009635	0.0666
Nemania	0.008274	0.007556	0	0	0.001588	0.00275	0.00297	0.00305	0	0	0	0	0	0	9.82171	0.1324	0.2479
Marasmiellus	0	0	0	0	0	0	0.01267	0.02195	0	0	0	0	0	0	6	0.4232	0.4775
Collariella	0	0	0.004287	0.007424	0	0	0	0	0.005384	0.004673	0	0	0.002846	0.004929	6.88766	0.3314	0.4775
Arthrinium	0.002213	0.002047	0	0	0.005821	0.01008	0	0	0.0009316	0.001613	0.001334	0.002311	0.001897	0.003286	3.91837	0.6877	0.6993
Psiloglonium	0	0	0	0	0.0121	0.01124	0	0	0	0	0	0	0	0	12.6	0.04985	0.1171
Serendipita	0	0	0.01025	0.00385	0.001564	0.002708	0	0	0	0	0	0	0	0	16.9061	0.009635	0.0666
Gemmina	0	0	0.002674	0.004632	0.008467	0.01466	0	0	0.0004796	0.0008308	0	0	0	0	4.46001	0.6147	0.6262
Anteaglonium	0.00286	0.004955	0.0009526	0.00165	0.006197	0.006168	0	0	0	0	0.001334	0.002311	0	0	6.66667	0.3528	0.4775
Chaetasbolisia	0	0	0.01124	0.002231	0	0	0	0	0	0	0	0	0	0	19.8599	0.002933	0.0666
Lacrymaria	0	0	0.008575	0.002884	0.002646	0.004583	0	0	0	0	0	0	0	0	15.2855	0.01815	0.07065
unclassified_o__GS19	0.002384	0.004129	0	0	0.008738	0.01514	0	0	0	0	0	0	0	0	5.26667	0.5101	0.5305
unclassified_f__Teichosporaceae	0.004465	0.004554	0	0	0	0	0	0	0	0	0.006615	0.005689	0	0	15.8217	0.01474	0.06696
Conlarium	0.008132	0.00816	0	0	0	0	0	0	0	0	0.001351	0.002339	0.001532	0.002654	12.7287	0.04755	0.1171
Rhizophagus	0	0	0.001337	0.002316	0	0	0.008159	0.00708	0.001397	0.00242	0	0	0	0	8.43462	0.208	0.3633
Coprinopsis	0.007477	0.006718	0.001883	0.001637	0	0	0	0	0	0	0.00146	0.002529	0	0	9.55814	0.1445	0.2635
Preussia	0.003674	0.003408	0	0	0	0	0	0	0	0	0.007045	0.006202	0	0	11.7495	0.0678	0.1472
Steccherinum	0	0	0.00484	0.004392	0.005212	0.009027	0	0	0	0	0	0	0	0	9.11851	0.167	0.3024
unclassified_o__GS34	0.001795	0.003109	0.005794	0.01004	0	0	0.002459	0.00426	0	0	0	0	0	0	4.46001	0.6147	0.6262
Pseudeurotium	0	0	0	0	0.01001	0.01127	0	0	0	0	0	0	0	0	12.6	0.04985	0.1171
Lipomyces	0	0	0.005202	0.004642	0.003175	0.005499	0	0	0.001553	0.002691	0	0	0	0	7.62431	0.2669	0.4518
Pseudovirgaria	0	0	0.009885	0.00275	0	0	0	0	0	0	0	0	0	0	19.8599	0.002933	0.0666
Creosphaeria	0.004769	0.00826	0.001983	0.003434	0.002117	0.003666	0.001016	0.001759	0	0	0	0	0	0	3.57274	0.7343	0.737
Physalacria	0	0	0.00793	0.01374	0	0	0	0	0.001919	0.003323	0	0	0	0	5.26667	0.5101	0.5305
Thelebolus	0	0	0.0009526	0.00165	0.008738	0.01514	0	0	0	0	0	0	0	0	5.26667	0.5101	0.5305
Coprinellus	0	0	0.0009526	0.00165	0.007225	0.007756	0	0	0	0	0.001351	0.002339	0	0	8.43462	0.208	0.3633
unclassified_c__GS13	0.004488	0.007773	0.003868	0.003609	0	0	0	0	0.0009593	0.001662	0	0	0	0	7.62431	0.2669	0.4518
Symmetrospora	0	0	0.001905	0.0033	0.002085	0.003611	0	0	0	0	0.005228	0.005936	0	0	7.55064	0.2729	0.4548
Strelitziana	0.005244	0.009083	0.0008914	0.001544	0	0	0.002424	0.00218	0.0004796	0.0008308	0	0	0	0	6.34109	0.3861	0.4775
Pochonia	0	0	0.005239	0.009074	0.003648	0.006319	0	0	0	0	0	0	0	0	5.26667	0.5101	0.5305
Pallidocercospora	0	0	0.001337	0.002316	0.004233	0.007332	0	0	0	0	0.001351	0.002339	0.001897	0.003286	3.57274	0.7343	0.737
Diaporthe	0.001301	0.002253	0	0	0.001564	0.002708	0	0	0.002795	0.00484	0.003151	0.005458	0	0	3.57274	0.7343	0.737
Spegazzinia	0.000867	0.001502	0.00381	0.0066	0	0	0.0009837	0.001704	0	0	0	0	0.003065	0.005308	3.57274	0.7343	0.737
Biappendiculispora	0	0	0.002381	0.004125	0.003175	0.005499	0	0	0.003031	0.00311	0	0	0	0	6.88766	0.3314	0.4775
Curvibasidium	0	0	0.008469	0.01467	0	0	0	0	0	0	0	0	0	0	6	0.4232	0.4775
Diutina	0	0	0	0	0	0	0	0	0.008449	0.01166	0	0	0	0	12.6	0.04985	0.1171
Perenniporia	0.001346	0.002332	0.004749	0.001047	0	0	0.0009388	0.001626	0	0	0.001334	0.002311	0	0	12.5714	0.05037	0.1173
Rhexocercosporidium	0	0	0.0009913	0.001717	0.002606	0.004514	0	0	0	0	0	0	0.004646	0.004026	7.62431	0.2669	0.4518
Magnaporthiopsis	0	0	0.002229	0.00386	0	0	0.0009837	0.001704	0.004967	0.004326	0	0	0	0	8.43462	0.208	0.3633
unclassified_f__Peniophoraceae	0.003337	0.00578	0.002766	0.002399	0.001042	0.001805	0.001016	0.001759	0	0	0	0	0	0	6.34109	0.3861	0.4775
Sphaerobolus	0	0	0.0009526	0.00165	0.007196	0.01246	0	0	0	0	0	0	0	0	5.26667	0.5101	0.5305
Phragmocephala	0	0	0	0	0	0	0.007619	0.0132	0.0004796	0.0008308	0	0	0	0	5.26667	0.5101	0.5305
Monocillium	0	0	0	0	0.005733	0.00993	0	0	0.002329	0.004034	0	0	0	0	5.26667	0.5101	0.5305
Sirobasidium	0	0	0	0	0.005654	0.009793	0	0	0.001439	0.002492	0	0	0.0009098	0.001576	4.46001	0.6147	0.6262
Lachnum	0	0	0.003242	0.002934	0.004662	0.004121	0	0	0	0	0	0	0	0	11.7495	0.0678	0.1472
Karstenula	0	0	0	0	0	0	0.007754	0.003042	0	0	0	0	0	0	19.8599	0.002933	0.0666
Vermispora	0	0	0	0	0.005733	0.00993	0	0	0	0	0	0	0.001897	0.003286	5.26667	0.5101	0.5305
Halenospora	0	0	0	0	0.007408	0.01283	0	0	0	0	0	0	0	0	6	0.4232	0.4775
Dimorphiseta	0.00732	0.007406	0	0	0	0	0	0	0	0	0	0	0	0	12.6	0.04985	0.1171
Corallomycetella	0	0	0	0	0.007196	0.01246	0	0	0	0	0	0	0	0	6	0.4232	0.4775
Phyllosticta	0	0	0.007132	0.01235	0	0	0	0	0	0	0	0	0	0	6	0.4232	0.4775
Acephala	0.003468	0.006007	0.002674	0.004632	0	0	0	0	0.0009316	0.001613	0	0	0	0	4.46001	0.6147	0.6262
Zymoseptoria	0	0	0	0	0	0	0.005967	0.005903	0.0009593	0.001662	0	0	0	0	10.0992	0.1205	0.2305
Hypochnicium	0.001346	0.002332	0	0	0.003084	0.005342	0.002459	0.00426	0	0	0	0	0	0	4.46001	0.6147	0.6262
Immersiella	0	0	0	0	0.002606	0.004514	0.004225	0.007317	0	0	0	0	0	0	5.26667	0.5101	0.5305
Phanerochaete	0.0008976	0.001555	0.003334	0.005775	0.00257	0.004451	0	0	0	0	0	0	0	0	4.46001	0.6147	0.6262
Heterocephalacria	0	0	0.005794	0.01004	0	0	0	0	0.0009316	0.001613	0	0	0	0	5.26667	0.5101	0.5305
Dominikia	0	0	0	0	0.006682	0.01157	0	0	0	0	0	0	0	0	6	0.4232	0.4775
Lepiota	0	0	0	0	0.006682	0.01157	0	0	0	0	0	0	0	0	6	0.4232	0.4775
unclassified_f__Ceratocystidaceae	0	0	0	0	0.006682	0.01157	0	0	0	0	0	0	0	0	6	0.4232	0.4775
unclassified_c__Agaricomycetes	0.001907	0.003303	0	0	0.004763	0.008249	0	0	0	0	0	0	0	0	5.26667	0.5101	0.5305
Hawksworthiomyces	0.000867	0.001502	0	0	0	0	0	0	0	0	0.005783	0.01002	0	0	5.26667	0.5101	0.5305
Chrysosporium	0.001795	0.003109	0	0	0.004763	0.008249	0	0	0	0	0	0	0	0	5.26667	0.5101	0.5305
Clitocybula	0	0	0	0	0.004233	0.007332	0	0	0	0	0	0	0.002275	0.00394	5.26667	0.5101	0.5305
Morganella	0	0	0	0	0.00635	0.011	0	0	0	0	0	0	0	0	6	0.4232	0.4775
Rhodotorula	0	0	0.001337	0.002316	0	0	0.003983	0.003724	0	0	0	0	0.001022	0.001769	8.43462	0.208	0.3633
Naganishia	0	0	0	0	0	0	0	0	0	0	0.006254	0.0086	0	0	12.6	0.04985	0.1171
Selenodriella	0	0	0.006194	0.005963	0	0	0	0	0	0	0	0	0	0	12.6	0.04985	0.1171
unclassified_f__Hyaloscyphaceae	0.004335	0.007509	0	0	0	0	0	0	0	0	0	0	0.00182	0.003152	5.26667	0.5101	0.5305
Neoascochyta	0	0	0	0	0.002056	0.003561	0.003935	0.006815	0	0	0	0	0	0	5.26667	0.5101	0.5305
Powellomyces	0	0	0.005239	0.009074	0	0	0	0	0.0007195	0.001246	0	0	0	0	5.26667	0.5101	0.5305
unclassified_f__Dictyosporiaceae	0.004767	0.008258	0	0	0	0	0	0	0	0	0	0	0.0009098	0.001576	5.26667	0.5101	0.5305
Geomyces	0	0	0	0	0.005654	0.009793	0	0	0	0	0	0	0	0	6	0.4232	0.4775
Teichospora	0	0	0	0	0.005654	0.009793	0	0	0	0	0	0	0	0	6	0.4232	0.4775
Leptospora	0.001795	0.003109	0.001783	0.003088	0.001042	0.001805	0.0009388	0.001626	0	0	0	0	0	0	3.57274	0.7343	0.737
Xylogone	0.001907	0.003303	0	0	0.003648	0.006319	0	0	0	0	0	0	0	0	5.26667	0.5101	0.5305
Pyxidiophora	0.001795	0.003109	0.003715	0.003405	0	0	0	0	0	0	0	0	0	0	9.56217	0.1443	0.2635
unclassified_f__Hypocreaceae	0.00143	0.002477	0.0009913	0.001717	0	0	0.001878	0.003252	0.001199	0.002077	0	0	0	0	3.57274	0.7343	0.737
Macrophomina	0	0	0.0009913	0.001717	0.001042	0.001805	0	0	0.0004796	0.0008308	0	0	0.002846	0.004929	3.57274	0.7343	0.737
unclassified_p__Mucoromycota	0.002244	0.003887	0	0	0.003084	0.005342	0	0	0	0	0	0	0	0	5.26667	0.5101	0.5305
unclassified_f__Teratosphaeriaceae	0.005244	0.009083	0	0	0	0	0	0	0	0	0	0	0	0	6	0.4232	0.4775
Pseudolophiostoma	0	0	0.004518	0.005539	0	0	0	0	0.0007195	0.001246	0	0	0	0	10.0992	0.1205	0.2305
Simplicillium	0	0	0.002381	0.004125	0	0	0.001878	0.003252	0	0	0	0	0.0009487	0.001643	4.46001	0.6147	0.6262
Ochronectria	0	0	0	0	0.00514	0.008903	0	0	0	0	0	0	0	0	6	0.4232	0.4775
Scedosporium	0	0	0	0	0.003704	0.006416	0	0	0	0	0.001351	0.002339	0	0	5.26667	0.5101	0.5305
Kockovaella	0	0	0.001905	0.0033	0.002085	0.003611	0	0	0	0	0.0009734	0.001686	0	0	4.46001	0.6147	0.6262
Conioscypha	0	0	0.004763	0.008249	0	0	0	0	0	0	0	0	0	0	6	0.4232	0.4775
Phaeophlebiopsis	0	0	0	0	0.004763	0.008249	0	0	0	0	0	0	0	0	6	0.4232	0.4775
Meyerozyma	0	0	0	0	0.004763	0.008249	0	0	0	0	0	0	0	0	6	0.4232	0.4775
unclassified_o__Endogonales	0	0	0	0	0.004691	0.008124	0	0	0	0	0	0	0	0	6	0.4232	0.4775
Agaricus	0	0	0	0	0.004669	0.004691	0	0	0	0	0	0	0	0	12.6	0.04985	0.1171
Eocronartium	0	0	0.003865	0.004578	0	0	0	0	0.0007195	0.001246	0	0	0	0	10.0992	0.1205	0.2305
unclassified_p__Glomeromycota	0	0	0	0	0	0	0	0	0.004557	0.007892	0	0	0	0	6	0.4232	0.4775
Myxospora	0	0	0	0	0.003084	0.005342	0	0	0.001397	0.00242	0	0	0	0	5.26667	0.5101	0.5305
Holtermanniella	0.004291	0.007432	0	0	0	0	0	0	0	0	0	0	0	0	6	0.4232	0.4775
Discosia	0	0	0.004164	0.003716	0	0	0	0	0	0	0	0	0	0	12.6	0.04985	0.1171
Remersonia	0	0	0.001429	0.002475	0	0	0	0	0.002589	0.004484	0	0	0	0	5.26667	0.5101	0.5305
unclassified_f__Trichomeriaceae	0	0	0.00381	0.0066	0	0	0	0	0	0	0	0	0	0	6	0.4232	0.4775
Pezizella	0	0	0.00381	0.0066	0	0	0	0	0	0	0	0	0	0	6	0.4232	0.4775
Pilidium	0	0	0.0009526	0.00165	0	0	0.002816	0.004878	0	0	0	0	0	0	5.26667	0.5101	0.5305
Hyaloscypha	0	0	0	0	0.003648	0.006319	0	0	0	0	0	0	0	0	6	0.4232	0.4775
Corticium	0	0	0	0	0.003648	0.006319	0	0	0	0	0	0	0	0	6	0.4232	0.4775
Chalara	0	0	0	0	0.003628	0.003875	0	0	0	0	0	0	0	0	12.6	0.04985	0.1171
Minimelanolocus	0	0	0	0	0	0	0	0	0.003625	0.006278	0	0	0	0	6	0.4232	0.4775
Abortiporus	0	0	0	0	0.001058	0.001833	0.002459	0.00426	0	0	0	0	0	0	5.26667	0.5101	0.5305
Keissleriella	0	0	0	0	0	0	0.003443	0.005963	0	0	0	0	0	0	6	0.4232	0.4775
Microscypha	0	0	0	0	0	0	0.003286	0.005691	0	0	0	0	0	0	6	0.4232	0.4775
unclassified_f__Alphamycetaceae	0.003281	0.003612	0	0	0	0	0	0	0	0	0	0	0	0	12.6	0.04985	0.1171
unclassified_f__Mucoraceae	0	0	0	0	0	0	0	0	0	0	0.0008896	0.001541	0.002372	0.004108	5.26667	0.5101	0.5305
unclassified_f__Lycoperdaceae	0	0	0	0	0.003175	0.005499	0	0	0	0	0	0	0	0	6	0.4232	0.4775
Phellinus	0	0	0	0	0.003127	0.005416	0	0	0	0	0	0	0	0	6	0.4232	0.4775
unclassified_f__Botryosphaeriaceae	0	0	0	0	0	0	0	0	0	0	0.003114	0.005393	0	0	6	0.4232	0.4775
Cephaliophora	0	0	0	0	0	0	0	0	0	0	0.003114	0.005393	0	0	6	0.4232	0.4775
unclassified_p__Kickxellomycota	0	0	0.0009526	0.00165	0.002117	0.003666	0	0	0	0	0	0	0	0	5.26667	0.5101	0.5305
Neosulcatispora	0	0	0	0	0	0	0	0	0	0	0	0	0.003065	0.005308	6	0.4232	0.4775
Pezicula	0	0	0	0	0	0	0.0009837	0.001704	0	0	0	0	0.002043	0.003539	5.26667	0.5101	0.5305
Cordana	0	0	0	0	0.002056	0.003561	0	0	0.0009593	0.001662	0	0	0	0	5.26667	0.5101	0.5305
Eleutherascus	0	0	0.002974	0.005151	0	0	0	0	0	0	0	0	0	0	6	0.4232	0.4775
Moesziomyces	0	0	0.001983	0.003434	0	0	0.0009837	0.001704	0	0	0	0	0	0	5.26667	0.5101	0.5305
Trametes	0.001907	0.003303	0	0	0	0	0.0009837	0.001704	0	0	0	0	0	0	5.26667	0.5101	0.5305
Octospora	0.00286	0.004955	0	0	0	0	0	0	0	0	0	0	0	0	6	0.4232	0.4775
unclassified_o__Leucosporidiales	0.00286	0.004955	0	0	0	0	0	0	0	0	0	0	0	0	6	0.4232	0.4775
Epicoleosporium	0	0	0.002858	0.00495	0	0	0	0	0	0	0	0	0	0	6	0.4232	0.4775
Sporobolomyces	0	0	0	0	0	0	0.002816	0.004878	0	0	0	0	0	0	6	0.4232	0.4775
Whalleya	0.002777	0.002408	0	0	0	0	0	0	0	0	0	0	0	0	12.6	0.04985	0.1171
Lentinus	0	0	0	0	0.00257	0.004451	0	0	0	0	0	0	0	0	6	0.4232	0.4775
Trichaleurina	0	0	0	0	0.00257	0.004451	0	0	0	0	0	0	0	0	6	0.4232	0.4775
Dinemasporium	0	0	0.001487	0.002575	0.001058	0.001833	0	0	0	0	0	0	0	0	5.26667	0.5101	0.5305
Dendryphiella	0	0	0.002478	0.004292	0	0	0	0	0	0	0	0	0	0	6	0.4232	0.4775
unclassified_o__Sebacinales	0	0	0.0009913	0.001717	0	0	0	0	0.001439	0.002492	0	0	0	0	5.26667	0.5101	0.5305
Troposporella	0	0	0.002381	0.004125	0	0	0	0	0	0	0	0	0	0	6	0.4232	0.4775
Hydropus	0	0	0	0	0	0	0	0	0	0	0	0	0.002275	0.00394	6	0.4232	0.4775
Xylaria	0.001301	0.002253	0.0009526	0.00165	0	0	0	0	0	0	0	0	0	0	5.26667	0.5101	0.5305
Ustilaginoidea	0.002244	0.003887	0	0	0	0	0	0	0	0	0	0	0	0	6	0.4232	0.4775
Kwoniella	0	0	0	0	0	0	0	0	0	0	0.002224	0.003852	0	0	6	0.4232	0.4775
Russula	0	0	0	0	0	0	0	0	0	0	0.002224	0.003852	0	0	6	0.4232	0.4775
Eupenicillium	0.002168	0.003754	0	0	0	0	0	0	0	0	0	0	0	0	6	0.4232	0.4775
Hyphodermella	0.002168	0.003754	0	0	0	0	0	0	0	0	0	0	0	0	6	0.4232	0.4775
Magnaporthe	0	0	0	0	0.002117	0.003666	0	0	0	0	0	0	0	0	6	0.4232	0.4775
Sphaeropsis	0	0	0	0	0.002056	0.003561	0	0	0	0	0	0	0	0	6	0.4232	0.4775
Pezoloma	0	0	0.001983	0.003434	0	0	0	0	0	0	0	0	0	0	6	0.4232	0.4775
Xylomelasma	0	0	0.001983	0.003434	0	0	0	0	0	0	0	0	0	0	6	0.4232	0.4775
Acanthostigma	0	0	0	0	0	0	0.001967	0.003408	0	0	0	0	0	0	6	0.4232	0.4775
Jumillera	0.0008976	0.001555	0	0	0	0	0	0	0	0	0	0	0.001022	0.001769	5.26667	0.5101	0.5305
Subplenodomus	0.001907	0.003303	0	0	0	0	0	0	0	0	0	0	0	0	6	0.4232	0.4775
Tomentella	0.001907	0.003303	0	0	0	0	0	0	0	0	0	0	0	0	6	0.4232	0.4775
unclassified_o__Basidiobolales	0.001907	0.003303	0	0	0	0	0	0	0	0	0	0	0	0	6	0.4232	0.4775
Effuseotrichosporon	0	0	0.001905	0.0033	0	0	0	0	0	0	0	0	0	0	6	0.4232	0.4775
Veronaea	0	0	0.001905	0.0033	0	0	0	0	0	0	0	0	0	0	6	0.4232	0.4775
Peniophora	0	0	0.001883	0.001637	0	0	0	0	0	0	0	0	0	0	12.6	0.04985	0.1171
unclassified_f__Melanommataceae	0	0	0.0008914	0.001544	0	0	0.0009837	0.001704	0	0	0	0	0	0	5.26667	0.5101	0.5305
Cosmospora	0	0	0	0	0	0	0	0	0.001863	0.003227	0	0	0	0	6	0.4232	0.4775
Camptophora	0	0	0.001844	0.0016	0	0	0	0	0	0	0	0	0	0	12.6	0.04985	0.1171
Pleurothecium	0	0	0.001844	0.0016	0	0	0	0	0	0	0	0	0	0	12.6	0.04985	0.1171
unclassified_f__Xylariaceae	0.001795	0.003109	0	0	0	0	0	0	0	0	0	0	0	0	6	0.4232	0.4775
Tricholoma	0.001795	0.003109	0	0	0	0	0	0	0	0	0	0	0	0	6	0.4232	0.4775
Ampelomyces	0.001795	0.003109	0	0	0	0	0	0	0	0	0	0	0	0	6	0.4232	0.4775
unclassified_o__Coniochaetales	0	0	0.001783	0.003088	0	0	0	0	0	0	0	0	0	0	6	0.4232	0.4775
Albonectria	0	0	0.001783	0.003088	0	0	0	0	0	0	0	0	0	0	6	0.4232	0.4775
Lepista	0	0	0	0	0	0	0	0	0.001679	0.002908	0	0	0	0	6	0.4232	0.4775
Bulleromyces	0	0	0	0	0.001588	0.00275	0	0	0	0	0	0	0	0	6	0.4232	0.4775
unclassified_o__GS22	0	0	0	0	0.001564	0.002708	0	0	0	0	0	0	0	0	6	0.4232	0.4775
Memnoniella	0	0	0	0	0.001564	0.002708	0	0	0	0	0	0	0	0	6	0.4232	0.4775
Minutisphaera	0	0	0	0	0.001564	0.002708	0	0	0	0	0	0	0	0	6	0.4232	0.4775
Tricladium	0	0	0	0	0.001564	0.002708	0	0	0	0	0	0	0	0	6	0.4232	0.4775
Striaticonidium	0	0	0	0	0.001542	0.002671	0	0	0	0	0	0	0	0	6	0.4232	0.4775
Distoseptispora	0	0	0	0	0	0	0.001524	0.002639	0	0	0	0	0	0	6	0.4232	0.4775
Limonomyces	0	0	0.001487	0.002575	0	0	0	0	0	0	0	0	0	0	6	0.4232	0.4775
Rhizochaete	0	0	0.001487	0.002575	0	0	0	0	0	0	0	0	0	0	6	0.4232	0.4775
Punctulariopsis	0	0	0.001487	0.002575	0	0	0	0	0	0	0	0	0	0	6	0.4232	0.4775
Apodus	0	0	0	0	0	0	0.001476	0.002556	0	0	0	0	0	0	6	0.4232	0.4775
Boletopsis	0.00143	0.002477	0	0	0	0	0	0	0	0	0	0	0	0	6	0.4232	0.4775
Mycogone	0.00143	0.002477	0	0	0	0	0	0	0	0	0	0	0	0	6	0.4232	0.4775
unclassified_f__Tetraplosphaeriaceae	0.00143	0.002477	0	0	0	0	0	0	0	0	0	0	0	0	6	0.4232	0.4775
Komagataella	0.00143	0.002477	0	0	0	0	0	0	0	0	0	0	0	0	6	0.4232	0.4775
Phaeotremella	0	0	0.001429	0.002475	0	0	0	0	0	0	0	0	0	0	6	0.4232	0.4775
Archaeospora	0	0	0	0	0	0	0.0009388	0.001626	0.0004796	0.0008308	0	0	0	0	5.26667	0.5101	0.5305
unclassified_f__Ramalinaceae	0	0	0	0	0	0	0	0	0.001397	0.00242	0	0	0	0	6	0.4232	0.4775
Vishniacozyma	0	0	0	0	0	0	0	0	0	0	0	0	0.001365	0.002364	6	0.4232	0.4775
unclassified_o__GS23	0	0	0	0	0	0	0	0	0	0	0	0	0.001365	0.002364	6	0.4232	0.4775
Exosporium	0	0	0	0	0	0	0	0	0	0	0	0	0.001365	0.002364	6	0.4232	0.4775
Batcheloromyces	0	0	0	0	0	0	0	0	0	0	0.001351	0.002339	0	0	6	0.4232	0.4775
Sagaranella	0	0	0.001337	0.002316	0	0	0	0	0	0	0	0	0	0	6	0.4232	0.4775
Calocera	0	0	0.001337	0.002316	0	0	0	0	0	0	0	0	0	0	6	0.4232	0.4775
Phialocephala	0	0	0	0	0	0	0	0	0.001199	0.002077	0	0	0	0	6	0.4232	0.4775
unclassified_o__Dothideales	0	0	0	0	0.001058	0.001833	0	0	0	0	0	0	0	0	6	0.4232	0.4775
Cyclocybe	0	0	0	0	0.001058	0.001833	0	0	0	0	0	0	0	0	6	0.4232	0.4775
Wrightoporia	0	0	0	0	0.001042	0.001805	0	0	0	0	0	0	0	0	6	0.4232	0.4775
Shiraia	0	0	0	0	0.001042	0.001805	0	0	0	0	0	0	0	0	6	0.4232	0.4775
Rhizopogon	0	0	0	0	0.001042	0.001805	0	0	0	0	0	0	0	0	6	0.4232	0.4775
Phialosimplex	0	0	0	0	0	0	0	0	0.001036	0.001794	0	0	0	0	6	0.4232	0.4775
Parascedosporium	0	0	0	0	0	0	0	0	0.001036	0.001794	0	0	0	0	6	0.4232	0.4775
unclassified_c__GS14	0	0	0	0	0	0	0	0	0.001036	0.001794	0	0	0	0	6	0.4232	0.4775
Gymnopus	0	0	0	0	0	0	0	0	0	0	0	0	0.001022	0.001769	6	0.4232	0.4775
Capronia	0	0	0	0	0	0	0.001016	0.001759	0	0	0	0	0	0	6	0.4232	0.4775
Mycosphaerella	0	0	0	0	0	0	0.001016	0.001759	0	0	0	0	0	0	6	0.4232	0.4775
Hyphozyma	0	0	0	0	0	0	0.001016	0.001759	0	0	0	0	0	0	6	0.4232	0.4775
Gelasinospora	0	0	0.0009913	0.001717	0	0	0	0	0	0	0	0	0	0	6	0.4232	0.4775
unclassified_c__Lobulomycetes	0	0	0.0009913	0.001717	0	0	0	0	0	0	0	0	0	0	6	0.4232	0.4775
Piptoporus	0	0	0.0009913	0.001717	0	0	0	0	0	0	0	0	0	0	6	0.4232	0.4775
Acrodontium	0	0	0.0009913	0.001717	0	0	0	0	0	0	0	0	0	0	6	0.4232	0.4775
Phialemonium	0	0	0	0	0	0	0.0009837	0.001704	0	0	0	0	0	0	6	0.4232	0.4775
Chaunopycnis	0	0	0	0	0	0	0.0009837	0.001704	0	0	0	0	0	0	6	0.4232	0.4775
Sepedonium	0	0	0	0	0	0	0.0009837	0.001704	0	0	0	0	0	0	6	0.4232	0.4775
Veronaeopsis	0	0	0	0	0	0	0.0009837	0.001704	0	0	0	0	0	0	6	0.4232	0.4775
Fulvifomes	0	0	0	0	0	0	0	0	0	0	0.0009734	0.001686	0	0	6	0.4232	0.4775
Petrakia	0	0	0	0	0	0	0	0	0.0009593	0.001662	0	0	0	0	6	0.4232	0.4775
Termitomyces	0	0	0	0	0	0	0	0	0.0009593	0.001662	0	0	0	0	6	0.4232	0.4775
Exserohilum	0	0	0	0	0	0	0	0	0.0009593	0.001662	0	0	0	0	6	0.4232	0.4775
Bovista	0	0	0.0009526	0.00165	0	0	0	0	0	0	0	0	0	0	6	0.4232	0.4775
Pycnoporus	0	0	0.0009526	0.00165	0	0	0	0	0	0	0	0	0	0	6	0.4232	0.4775
Teratoramularia	0	0	0.0009526	0.00165	0	0	0	0	0	0	0	0	0	0	6	0.4232	0.4775
Phaeococcomyces	0	0	0	0	0	0	0	0	0	0	0	0	0.0009487	0.001643	6	0.4232	0.4775
Daldinia	0	0	0	0	0	0	0	0	0	0	0	0	0.0009487	0.001643	6	0.4232	0.4775
Pseudombrophila	0	0	0	0	0	0	0.0009388	0.001626	0	0	0	0	0	0	6	0.4232	0.4775
unclassified_f__Periconiaceae	0	0	0	0	0	0	0.0009388	0.001626	0	0	0	0	0	0	6	0.4232	0.4775
unclassified_f__Micropeltidaceae	0	0	0	0	0	0	0	0	0.0009316	0.001613	0	0	0	0	6	0.4232	0.4775
Deconica	0	0	0	0	0	0	0	0	0	0	0.0009004	0.00156	0	0	6	0.4232	0.4775
Lasiodiplodia	0	0	0	0	0	0	0	0	0	0	0.0009004	0.00156	0	0	6	0.4232	0.4775
Pseudoramichloridium	0	0	0	0	0	0	0	0	0	0	0.0009004	0.00156	0	0	6	0.4232	0.4775
Fomitopsis	0.0008976	0.001555	0	0	0	0	0	0	0	0	0	0	0	0	6	0.4232	0.4775
Fomitiporia	0.0008976	0.001555	0	0	0	0	0	0	0	0	0	0	0	0	6	0.4232	0.4775
Phallus	0	0	0.0008914	0.001544	0	0	0	0	0	0	0	0	0	0	6	0.4232	0.4775
Funneliformis	0	0	0.0008914	0.001544	0	0	0	0	0	0	0	0	0	0	6	0.4232	0.4775
Amauroascus	0.000867	0.001502	0	0	0	0	0	0	0	0	0	0	0	0	6	0.4232	0.4775
Arachniotus	0.000867	0.001502	0	0	0	0	0	0	0	0	0	0	0	0	6	0.4232	0.4775
Paraphaeosphaeria	0.000867	0.001502	0	0	0	0	0	0	0	0	0	0	0	0	6	0.4232	0.4775
unclassified_f__Synchytriaceae	0	0	0	0	0	0	0	0	0.0007195	0.001246	0	0	0	0	6	0.4232	0.4775
Cutaneotrichosporon	0	0	0	0	0	0	0	0	0.0007195	0.001246	0	0	0	0	6	0.4232	0.4775
Basidiodendron	0	0	0	0	0	0	0	0	0.0007195	0.001246	0	0	0	0	6	0.4232	0.4775
Protoventuria	0	0	0	0	0	0	0	0	0.0004796	0.0008308	0	0	0	0	6	0.4232	0.4775
