# Supplementary material for: The effect of Torreya grandis inter-cropping with Polygonatum sibiricum on soil microbial community
Source: Front Microbiol. 2024 Dec 4;15:1487619. doi: 10.3389/fmicb.2024.1487619 (PMC11652488; doi:10.3389/fmicb.2024.1487619)
Supplement: Supplementary file 5 [file Table_5.xlsx]

## Sheet: Sheet1
Table S5. The relative abundance of bacterial functional groups (%) in each of the seven treated groups
	samples	chemoheterotrophy	aerobic_chemoheterotrophy	aromatic_compound_degradation	nitrogen_fixation	nitrate_reduction	ureolysis	phototrophy	predatory_or_exoparasitic	photoheterotrophy	cellulolysis	nitrate_respiration	nitrogen_respiration	photoautotrophy	nitrate_denitrification	nitrite_denitrification	nitrous_oxide_denitrification	denitrification	nitrite_respiration	anoxygenic_photoautotrophy_S_oxidizing	anoxygenic_photoautotrophy	animal_parasites_or_symbionts	human_pathogens_all	hydrocarbon_degradation	aromatic_hydrocarbon_degradation	aliphatic_non_methane_hydrocarbon_degradation	human_pathogens_pneumonia	iron_respiration	fermentation	chloroplasts	chitinolysis	methylotrophy	dark_oxidation_of_sulfur_compounds	intracellular_parasites	methanol_oxidation	human_gut	mammal_gut	manganese_oxidation	cyanobacteria	oxygenic_photoautotrophy	xylanolysis	methanotrophy	dark_hydrogen_oxidation	chlorate_reducers	respiration_of_sulfur_compounds	sulfur_respiration	sulfate_respiration
IB	1	31.7791	29.7911	7.85364	2.20945	1.60381	0.902846	1.55615	1.11874	1.50568	0.801907	1.3739	1.3739	1.42437	1.3739	1.3739	1.3739	1.3739	1.3739	1.3739	1.3739	0.527127	0.524324	1.35427	1.35427	1.35427	0.487873	0.0841161	0.271975	0.0757045	0.426188	0.0700967	0.0785083	0.176644	0.0700967	0	0	0.128978	0.0504696	0.0504696	0.00280387	0	0	0	0	0	0
	2	33.3016	31.5487	8.19309	1.89567	1.35805	0.977235	1.33845	1.00244	1.27125	0.652423	1.15924	1.15924	1.22644	1.15924	1.15924	1.15924	1.15924	1.15924	1.15924	1.15924	0.705625	0.705625	1.07524	1.07524	1.07524	0.652423	0.112004	0.173606	0.084003	0.515219	0.0868031	0.0924033	0.128805	0.0868031	0	0	0.0336012	0.0672024	0.0672024	0.0532019	0	0	0	0.0056002	0	0.0056002
	3	31.9582	29.967	7.63189	2.00578	1.70506	0.93136	1.49193	1.03647	1.47149	0.560568	1.39558	1.39558	1.3839	1.3839	1.3839	1.3839	1.3839	1.3839	1.36346	1.36346	0.62188	0.62188	1.41018	1.41018	1.41018	0.545969	0.15182	0.227731	0.0642317	0.458381	0.0788298	0.0613121	0.137222	0.0788298	0	0	0.0613121	0.0204374	0.0204374	0.0175177	0	0.0204374	0	0	0	0
PB	1	34.4371	33.8404	3.12976	4.91681	1.02488	2.25084	1.59894	1.35569	1.53731	2.47462	0.852982	0.852982	0.898388	0.836766	0.836766	0.836766	0.836766	0.836766	0.836766	0.836766	0.577304	0.577304	0.327571	0.301625	0.301625	0.347031	0.895145	0.136218	0.677845	0.129731	0.081082	0.191353	0.120001	0.0551357	0	0	0	0.0616223	0.0616223	0.103785	0.0259462	0	0	0	0	0
	2	33.2081	32.987	3.76868	5.72763	1.26544	2.32089	1.60528	1.25991	1.58042	2.00315	1.03611	1.03611	1.01953	0.994667	0.994667	0.994667	0.994667	0.994667	0.994667	0.994667	0.47523	0.47523	0.113282	0.113282	0.113282	0.270771	0.616141	0.12157	1.49476	0.0663112	0.0221037	0.146437	0.0718371	0.0221037	0	0	0.0331556	0.0248667	0.0248667	0.0138148	0	0	0	0	0	0
	3	35.5191	35.2031	4.89825	4.58768	1.20413	2.0868	1.20141	1.50925	1.18778	1.38121	0.792764	0.792764	0.697415	0.683793	0.683793	0.683793	0.683793	0.683793	0.683793	0.683793	0.591168	0.591168	0.128041	0.0980739	0.0980739	0.313292	0.468575	0.340535	0.84725	0.141662	0.0735555	0.166181	0.13349	0.0435884	0	0	0.0245185	0.0136214	0.0136214	0.0354156	0.029967	0	0	0	0	0
TB	1	30.1432	26.0362	9.47582	1.31046	1.3753	0.840313	1.12672	1.35909	1.07268	0.105377	1.08619	1.08619	1.08349	1.05377	1.05377	1.05377	1.05377	1.05377	1.02945	1.02945	1.58876	1.58876	3.45582	3.45582	3.45582	1.45636	0.0891651	0.302621	0.0729533	0.464739	0.0891651	0.126993	0.0702513	0.0891651	0	0	0.0729533	0.0540394	0.0540394	0.0594434	0	0.0243178	0	0	0	0
	2	33.8346	31.198	9.54484	1.3549	1.50881	1.27416	0.981481	0.958773	0.936065	0.121108	1.00167	1.00167	0.918403	0.938588	0.938588	0.938588	0.938588	0.938588	0.872988	0.872988	0.822526	0.797295	1.40536	1.40536	1.40536	0.542464	0.13877	0.504617	0.123631	1.01428	0.116062	0.0353232	0.1312	0.116062	0.0252309	0.0252309	0.0731695	0.0454156	0.0454156	0.088308	0	0.0656002	0	0	0	0
	3	37.822	34.9822	6.56693	0.868018	1.83677	0.90231	0.402932	0.557246	0.400789	0.167174	0.630117	0.630117	0.381499	0.435081	0.435081	0.435081	0.435081	0.435081	0.379356	0.379356	1.19808	0.595825	1.79176	1.79176	1.79176	0.27005	0.0578679	1.13807	0.0728707	0.520811	0.113593	0.0600111	0.0364353	0.113593	0.602255	0.602255	0.0192893	0.00214326	0.00214326	0.0814437	0	0.0557246	0	0	0	0
IPR	1	29.9063	29.0013	3.2104	4.56063	2.39523	2.11872	2.47064	2.01458	2.43832	1.57288	1.50465	1.50465	1.32151	1.28919	1.28919	1.28919	1.28919	1.28919	1.28919	1.28919	1.28201	1.25687	0.326786	0.269329	0.269329	1.07732	0.88699	0.427335	0.312421	0.111323	0.132869	0.0538658	0.111323	0.0754121	0.0251374	0.0251374	0.0861852	0.0323195	0.0323195	0.0107732	0.0574568	0	0.0933673	0	0	0
	2	31.2585	29.9003	4.02584	4.48435	2.23349	1.91393	1.84793	1.99382	1.78888	1.33732	1.21922	1.21922	1.09417	1.03512	1.03512	1.03512	1.03512	1.03512	1.03512	1.03512	1.39637	1.38247	0.43072	0.416826	0.416826	1.16017	1.04901	0.59745	0.281357	0.187572	0.170204	0.069471	0.173677	0.15631	0.0138942	0.0138942	0.333461	0.0590503	0.0590503	0.00347355	0.0138942	0	0.0451561	0.00347355	0	0.00347355
	3	31.1411	30.5144	3.89395	4.47488	2.08077	1.94698	2.21103	1.68996	2.17231	1.70757	1.27803	1.27803	1.24987	1.21114	1.21114	1.21114	1.21114	1.21114	1.21114	1.21114	1.09495	1.09495	0.207725	0.179558	0.179558	0.957645	0.84146	0.228849	0.320389	0.1866	0.137309	0.0739359	0.112664	0.109143	0	0	0.028166	0.0387283	0.0387283	0.0105623	0.028166	0	0.014083	0	0	0
PR	1	33.5931	32.7426	3.36797	4.98546	2.4216	2.02882	1.48451	1.72883	1.43811	1.57729	0.983485	0.983485	0.937094	0.890703	0.890703	0.890703	0.890703	0.890703	0.890703	0.890703	0.822663	0.822663	0.142265	0.120616	0.120616	0.674213	0.652564	0.439166	0.634008	0.210305	0.201027	0.176285	0.0711326	0.179378	0	0	0.0804107	0.0463908	0.0463908	0.0309272	0.021649	0	0	0	0	0
	2	33.4936	32.4405	3.83492	4.68155	2.28325	2.13576	1.57232	1.37172	1.46612	0.49559	1.15048	1.15048	0.97053	0.864332	0.864332	0.864332	0.864332	0.864332	0.864332	0.864332	1.25962	1.24192	0.179946	0.168147	0.168147	0.935131	0.569338	0.460191	0.566388	0.265495	0.209446	0.292044	0.0855482	0.197646	0.00589988	0.00589988	0.00294994	0.106198	0.106198	0	0.0117998	0	0.0648987	0	0	0
	3	31.4529	30.2994	3.19837	4.56958	2.92957	1.81014	1.51412	2.21504	1.46308	0.251786	1.23852	1.23852	1.28275	1.23171	1.23171	1.23171	1.23171	1.23171	1.23171	1.23171	1.64342	1.64342	0.197346	0.197346	0.197346	1.52433	0.666894	0.449132	0.333447	0.435522	0.0544403	0.299422	0.0816604	0.0544403	0	0	0.0102076	0.0510378	0.0510378	0.0102076	0	0	0	0.00680504	0	0.00680504
ITR	1	30.8967	29.4654	2.32458	7.2715	1.74823	1.63777	1.88271	1.45046	1.74343	1.8635	1.15749	1.15749	1.29677	1.15749	1.15749	1.15749	1.15749	1.15749	1.15749	1.15749	1.10465	1.10465	0.792469	0.782863	0.782863	1.04222	0.778061	0.369819	0.244945	0.13448	0.158494	0	0.148888	0.148888	0	0	0.062437	0.139282	0.139282	0	0.00960569	0	0	0.0288171	0.0288171	0
	2	32.0195	30.8271	3.20337	6.04713	1.746	1.47156	1.61351	1.14981	1.49049	2.93839	1.15454	1.15454	1.27756	1.15454	1.15454	1.15454	1.15454	1.15454	1.15454	1.15454	0.619854	0.619854	0.652976	0.615123	0.615123	0.572537	0.686098	0.264976	0.179805	0.255512	0.151415	0.0473171	0.141951	0.113561	0	0	0.00473171	0.123025	0.123025	0	0.0378537	0	0	0	0	0
	3	31.5902	30.7259	3.04687	6.00933	1.76461	1.39079	1.68422	1.52343	1.58373	4.44971	1.15363	1.15363	1.21794	1.11745	1.11745	1.11745	1.11745	1.11745	1.11745	1.11745	0.598923	0.598923	0.357746	0.357746	0.357746	0.486374	0.759707	0.200981	0.124608	0.180883	0.152745	0.0763727	0.140687	0.152745	0	0	0.136667	0.10049	0.10049	0	0	0	0	0	0	0
TR	1	41.1306	40.2593	1.76274	2.28954	2.42799	0.769932	0.398474	1.09411	0.39172	0.736163	0.938777	0.938777	0.243136	0.236383	0.236383	0.236383	0.236383	0.236383	0.236383	0.236383	1.07385	0.729409	0.303921	0.303921	0.303921	0	0.158714	0.452504	0.435619	0.0236383	0.155337	0.148583	0.0168845	0.155337	0.344443	0.344443	0	0.00675379	0.00675379	0	0	0	0	0	0	0
	2	38.604	37.8491	3.53063	4.33611	1.35275	0.791446	0.578148	1.04684	0.552889	1.92248	0.651118	0.651118	0.569729	0.54447	0.54447	0.54447	0.54447	0.54447	0.54447	0.54447	0.353625	0.328366	0.409756	0.409756	0.409756	0.230137	0.333979	0.112262	0.423788	0.182425	0.0982291	0.0701636	0.126295	0.0982291	0.0252589	0.0252589	0.0589374	0.0252589	0.0252589	0.00561309	0	0	0	0	0	0
	3	38.7601	37.7057	1.1283	3.9634	1.93247	0.746728	0.672876	1.28011	0.66467	1.23087	0.795963	0.795963	0.631847	0.623641	0.623641	0.623641	0.623641	0.623641	0.623641	0.623641	0.808271	0.352849	0.496451	0.496451	0.496451	0.143602	0.270791	0.529274	0.496451	0.0492348	0.0656464	0.041029	0.0492348	0.0656464	0.447216	0.447216	0	0.0082058	0.0082058	0.0533377	0	0	0	0	0	0
