# Supplementary material for: The effect of Torreya grandis inter-cropping with Polygonatum sibiricum on soil microbial community
Source: Front Microbiol. 2024 Dec 4;15:1487619. doi: 10.3389/fmicb.2024.1487619 (PMC11652488; doi:10.3389/fmicb.2024.1487619)
Supplement: Supplementary file 6 [file Table_6.xlsx]

## Sheet: 1
Table S6. The relative abundance of fungal functional groups (%) in each of the seven treated groups
	samples	Algal Parasite-Fungal Parasite-Undefined Saprotroph	Animal Endosymbiont-Animal Pathogen-Endophyte-Plant Pathogen-Undefined Saprotroph	Animal Parasite-Fungal Parasite	Animal Pathogen	Animal Pathogen-Clavicipitaceous Endophyte-Fungal Parasite	Animal Pathogen-Dung Saprotroph-Endophyte-Epiphyte-Plant Saprotroph-Wood Saprotroph	Animal Pathogen-Dung Saprotroph-Endophyte-Lichen Parasite-Plant Pathogen-Undefined Saprotroph	Animal Pathogen-Dung Saprotroph-Endophyte-Plant Saprotroph-Soil Saprotroph-Wood Saprotroph	Animal Pathogen-Endophyte-Epiphyte-Plant Pathogen-Undefined Saprotroph	Animal Pathogen-Endophyte-Ericoid Mycorrhizal-Plant Pathogen-Wood Saprotroph	Animal Pathogen-Endophyte-Fungal Parasite-Plant Pathogen-Wood Saprotroph	Animal Pathogen-Endophyte-Fungal Parasite-Plant Pathogen=Wood Saprotroph	Animal Pathogen-Endophyte-Lichen Parasite-Plant Pathogen-Soil Saprotroph-Wood Saprotroph	Animal Pathogen-Endophyte-Lichen Parasite-Plant Pathogen-Wood Saprotroph	Animal Pathogen-Endophyte-Plant Pathogen-Undefined Saprotroph	Animal Pathogen-Endophyte-Plant Pathogen-Wood Saprotroph	Animal Pathogen-Epiphyte	Animal Pathogen-Fungal Parasite-Undefined Saprotroph	Animal Pathogen-Plant Pathogen-Soil Saprotroph-Undefined Saprotroph	Animal Pathogen-Plant Pathogen-Undefined Saprotroph	Animal Pathogen-Soil Saprotroph	Animal Pathogen-Undefined Saprotroph	Arbuscular Mycorrhizal	Bryophyte Parasite-Ectomycorrhizal-Ericoid Mycorrhizal-Undefined Saprotroph-Wood Saprotroph	Bryophyte Parasite-Lichen Parasite-Ectomycorrhizal-Ericoid Mycorrhizal-Undefined Saprotroph	Clavicipitaceous Endophyte-Plant Pathogen	Dung Saprotroph	Dung Saprotroph-Ectomycorrhizal-Litter Saprotroph-Undefined Saprotroph	Dung Saprotroph-Endophyte-Litter Saprotroph-Undefined Saprotroph	Dung Saprotroph-Endophyte-Plant Pathogen-Undefined Saprotroph	Dung Saprotroph-Endophyte-Undefined Saprotroph	Dung Saprotroph-Endophyte-Wood Saprotroph	Dung Saprotroph-Plant Saprotroph	Dung Saprotroph-Plant Saprotroph-Soil Saprotroph	Dung Saprotroph-Plant Saprotroph-Wood Saprotroph	Dung Saprotroph-Soil Saprotroph	Dung Saprotroph-Undefined Saprotroph	Dung Saprotroph-Undefined Saprotroph-Wood Saprotroph	Dung Saprotroph-Wood Saprotroph	Ectomycorrhizal	Ectomycorrhizal-Fungal Parasite	Ectomycorrhizal-Fungal Parasite-Soil Saprotroph-Undefined Saprotroph	Ectomycorrhizal-Fungal Pathogen-Undefined Saprotroph	Ectomycorrhizal-Undefined Saprotroph	Endomycorrhizal-Plant Pathogen-Undefined Saprotroph	Endophyte	Endophyte-Lichen Parasite-Plant Pathogen-Undefined Saprotroph	Endophyte-Lichen Parasite-Undefined Saprotroph
IB	1	0.00382431	0	0.0344188	0.244756	0.0344188	2.30032	0.024858	0	0	0.0305945	3.30038	3.43041	13.8631	7.03673	0.112817	0.00764862	0.0267702	0.181655	0	0.0898713	0	0.357573	0.847085	0	0	0.00382431	0.0631011	0	0	0.00573647	0	0.00382431	0.00764862	0	0.0133851	0.00956078	0.810754	0.103256	0.300208	0.108993	0.00764862	0	0	0	0.51437	0.0631011	0.791632	0.0210337
	2	0	0	0.061189	0.128114	0.0133851	1.27732	0.0267702	0.0267702	0	0.137675	2.98487	2.93133	13.7178	7.5817	0.112817	0.128114	0	0.170182	0.00382431	0.267702	0.00382431	0.374782	1.02683	0	0	0	0.0975199	0	0.0172094	0	0	0	0.00573647	0	0	0.00764862	0.697937	0.0783984	0.231371	0.0783984	0	0.00573647	0	0.00191216	0.699849	0.147236	0.644396	0.0478039
	3	0	0	0.0229459	0.0631011	0.393904	1.58709	0.0210337	0.0401553	0	0.0305945	2.08425	2.63686	10.1287	5.31197	0.0631011	0.0229459	0	0.235195	0	0.0707498	0.00382431	0.401553	0.950341	0	0	0	0.237107	0	0	0	0	0	0	0	0.0152972	0.0210337	0.512458	0.0822227	0.0975199	0.061189	0	0	0	0.00956078	0.439796	0.0707498	0.707498	0.0152972
PB	1	0	0	0	0.355661	0.00764862	0.227547	0.00764862	0	0	0.143412	0.0439796	0	39.1418	9.63153	0	1.26585	0.0420674	0	0	2.61965	0	0.405377	0.340364	0	0	0	0	0	0.0114729	0	0	2.72291	0	0	0	0	0.174006	0	0	0	0	0	0	0.47039	3.46865	0.239019	1.63489	0
	2	0	0.00764862	0	0.152972	0.0133851	0.131939	0.0152972	0	0	0.036331	0.0382431	0	33.478	7.34077	0	1.10905	0.0669254	0	0.0229459	1.8089	0.0401553	1.9504	0.344188	0	0	0	0.024858	0	0	0	0	2.47815	0	0	0	0	0.210337	0	0	0	0	0	0	2.14926	6.71358	0.147236	1.47045	0
	3	0	0.00573647	0	0.133851	0.0191216	0.128114	0.0210337	0	0.00573647	0.0783984	0.0573647	0	32.8126	10.2492	0	1.20848	0.0344188	0	0	2.44756	0.00382431	0.374782	0.166358	0	0	0	0.00764862	0	0	0	0	1.52972	0	0	0	0	0.16827	0	0	0	0	0	0	1.08228	10.8152	0.237107	1.90259	0
TB	1	0	0	0.00573647	0.0707498	0	2.25061	0	0.0229459	0	0.12429	1.3691	4.63889	19.7698	12.6413	0.313594	0.108993	0.00764862	0.0420674	0	0.135763	0	0.504809	0.912098	0	0	0	0.118554	0	0	0	0	0	0	0	0	0.0114729	0.81649	0.281087	0.0822227	0.0172094	0	0.00382431	0	0.00573647	1.00006	0.0305945	1.41308	0
	2	0	0	0.0152972	0.0267702	0.00191216	2.70761	0	0.036331	0.00382431	0.233283	1.40926	1.52016	14.1576	8.75576	0	0.0267702	0.00382431	0.0152972	0.00764862	0.116641	0	0.101344	0.290648	0	0	0	0.0305945	0	0	0	0	0	0.00191216	0	0.00382431	0	0.537316	0.00382431	0.0841348	0.00191216	0	0	0	0	0.359485	0.00764862	0.357573	0.0152972
	3	0	0	0.00956078	0.0305945	0	1.96187	0.00573647	0	0	0.15106	0.873855	0.577471	14.2685	18.2381	0	0.166358	0.00573647	0.00573647	0	0.27535	0	0.0994321	0.0592768	0	0	0	0	0	0	0	0	0	0.0152972	0	0.00191216	0	0.583207	0.00956078	0.024858	0	0	0	0	0	0.158709	0.0152972	0.340364	0
IPR	1	0.024858	0	0.00764862	0.587032	0	0.975199	0.219898	0.00573647	0.00191216	0.0133851	2.74586	0.036331	25.9135	13.257	0.0305945	0.126202	0.00573647	0.00956078	0.107081	1.13008	0	1.37293	0.619538	0	0.0114729	0	0.086047	0.0325066	0	0	0.00191216	0.22181	0	0	0.00956078	0	0.137675	0	0.0267702	0	0	0.00764862	0	0.0133851	0.240932	0.386255	1.10523	0
	2	0.0191216	0.00573647	0.0382431	0.686464	0.00382431	0.684552	0.133851	0	0.0152972	0	2.03071	0.0114729	24.9976	11.9166	0	0.284911	0.0325066	0.27535	0.110905	1.09758	0	2.31944	0.606153	0	0	0	0.175918	0.0420674	0.00573647	0	0	0.355661	0.108993	0	0.00956078	0	0.367134	0.0305945	0.0267702	0.00764862	0.183567	0	0.00382431	0	0.405377	0.434059	1.50869	0
	3	0.0191216	0	0	2.96002	0.0458917	0.902537	0.137675	0	0.00956078	0.0516282	2.41123	0.049716	24.988	11.0025	0	0.351837	0.0535404	0.036331	0.12429	1.10523	0	2.26208	0.822227	0.00573647	0	0	0.0726619	0.0822227	0.0133851	0	0	0.41685	0	0	0.0152972	0	0.309769	0.024858	0.0554525	0	0.036331	0	0	0	0.413026	0.583207	1.5259	0
PR	1	0.00764862	0	0	0.273438	0	0.296384	0.0726619	0	0	0.00573647	0.338452	0.00382431	51.1865	3.38834	0	0.112817	0.00764862	0.0133851	0.158709	0.196952	0	0.556437	0.717058	0	0	0	0.0382431	0.227547	0	0	0	0.900625	0	0	0	0	0.669254	0.0286823	0.0305945	0	0.00573647	0	0	0	1.42647	0.149148	1.22378	0
	2	0	0	0.00382431	0.175918	0	0.24858	0.0344188	0.00191216	0	0.0592768	0.145324	0.00956078	43.8974	4.00597	0	0.0783984	0.00764862	0	0.133851	0.162533	0	0.552613	0.378607	0	0	0	0.0439796	0	0.00191216	0	0	0.0841348	0	0	0	0	0.024858	0.0133851	0.00573647	0.00382431	0.00956078	0	0	0	3.3195	0.0516282	0.929308	0.00382431
	3	0	0	0.00764862	0.235195	0	0.479951	0.0535404	0	0	0.206513	0.0382431	0.0152972	43.5283	2.76689	0	0.110905	0	0.0133851	0.0669254	0.0439796	0	1.06889	0.696025	0	0	0	0.049716	0	0	0	0	5.09589	0	0	0	0	0.147236	0.133851	0.0133851	0	0	0	0	0	1.88921	0.122378	0.797369	0
ITR	1	0.00764862	0	0	0.986672	0	1.34042	0.434059	0	0	0	3.16653	0.00956078	14.4177	3.82431	0	0.300208	0	0.544964	0.0783984	1.04595	0.024858	0.879592	0.491424	0	0	0	0.00956078	0	0	0	0	0.0650133	0	0	0.00573647	0	0.0344188	0.024858	0.0267702	0.00382431	0	0	0	0.00764862	0.902537	1.26202	0.478039	0
	2	0.0133851	0	0.0382431	0.382431	0.00573647	0.707498	0.491424	0	0	0	2.12823	0.0210337	8.06356	11.928	0.0114729	0.0841348	0.0191216	0.468478	0.0535404	0.963726	0.0114729	0.885328	0.703673	0	0	0	0.162533	0	0	0	0	0.101344	0	0.00382431	0.00764862	0	0.160621	0.0458917	0.105169	0	0	0.0458917	0	0.00956078	0.648221	0.795457	1.02109	0.0191216
	3	0.0114729	0	0.0229459	0.430235	0	1.132	0.562174	0	0.00956078	0	2.11102	0.0267702	7.04629	8.67545	0.0210337	0.282999	0	0.369046	0.139587	0.481863	0.0631011	1.22187	0.81649	0	0	0	0.160621	0	0.0114729	0	0.0267702	0.252405	0	0	0.0152972	0	0.154885	0.227547	0.216074	0.0191216	0.00573647	0.0114729	0	0	0.730443	0.791632	0.550701	0.0114729
TR	1	0	0.00382431	0	0.108993	0	0.397728	0.00573647	0	0.0172094	0.0707498	0.189303	0	6.79771	42.425	0	0.565998	0	0.00573647	0.00764862	0.533491	0	0.152972	0	0	0	0	0	0	0.00382431	0	0	0.0879592	0	0	0	0	0.0688376	0.00764862	0.00764862	0	0	0	0	0	0.0401553	0.0210337	9.30837	0
	2	0	0	0	0.0573647	0	0.397728	0	0	0	0.061189	0.185479	0.00956078	6.15905	34.2697	0	0.648221	0	0.00191216	0.0133851	0.502897	0	0.349924	0.00191216	0	0	0	0.0152972	0	0	0	0	0.0401553	0	0	0	0	0.0783984	0	0.0114729	0	0	0	0	0	0.112817	0.0573647	8.57984	0
	3	0	0	0.00573647	0.16827	0	0.98476	0.0210337	0	0	0.0822227	0.950341	0	12.9644	12.343	0	0.112817	0.00573647	0.0133851	0.0994321	0.457005	0	0.78972	0.0133851	0	0	0	0	0	0	0	0	0.00382431	0	0	0	0	0	0	0.00573647	0	0	0	0	0	6.29864	0.149148	5.39037	0
[truncated: 37 more columns]
